# Supplementary material for: Identification of multiple novel genetic mechanisms that regulate chilling tolerance in Arabidopsis
Source: Front Plant Sci. 2023 Jan 12;13:1094462. doi: 10.3389/fpls.2022.1094462 (PMC9878698; doi:10.3389/fpls.2022.1094462)
Supplement: Supplementary file 2 [file DataSheet_2.xlsx]

## Sheet: Figure S2
Figure S2. Differential tolerance of 417 Arabidopsis ecotypes to continuous cold stress.
Name	MeanCS-417	S.E.
RLD-1	0.109296	0.0317632
IST-29	0.121075	0.0654065
Zdr-1	0.123658	0.0347605
Ga-0	0.12441	0.0373146
Gr-5	0.13166	0.0388145
Stepn-2	0.13254	0.0390929
Tac-0	0.135409	0.0439936
DraIV 6-13	0.136638	0.0412202
Da(1)-12	0.137482	0.0548561
HR-10	0.137955	0.0511141
Rd-0	0.139655	0.043396
Ha-HBT3-11	0.147958	0.030141
Ha-SP-2	0.151464	0.0296475
Ha-HBT2-10	0.152713	0.034654
An-1	0.15277	0.0378633
Kar-1	0.153437	0.0333431
BrÃ¶sarp-21-140	0.153758	0.0238551
Liarum	0.1552	0.0219882
Jl-2	0.156948	0.0244676
En-2	0.158977	0.0773032
Fell3-7	0.159422	0.0381527
BÃ¥1-2	0.160584	0.0445879
Alt-1	0.160847	0.0160573
Utrecht	0.161611	0.0155306
Pu2-23	0.161709	0.0304782
Sp-0	0.162358	0.0199812
Fell1-10	0.16282	0.0394673
Ove-0	0.163342	0.0475203
Sg-1	0.16415	0.0128662
Bd-0	0.164894	0.0287237
Ragl-1	0.165106	0.0460281
LIN S-5	0.165333	0.0548103
Ha-P-13	0.166784	0.030196
Da-0	0.167355	0.0274479
Fell2-4	0.167792	0.0521969
Lac-0	0.168493	0.0225484
Abd-0	0.169014	0.0233228
Bl-1	0.169708	0.0508364
KBG2-13	0.169788	0.0320142
Boot-1	0.16997	0.0295374
Berg-1	0.171046	0.0358819
Nc-1	0.171788	0.0321103
Bor-4	0.171835	0.0515824
Dra-0	0.172019	0.0576429
Sij-2	0.172169	0.0251902
Kb-0	0.173637	0.0222547
Gn-1	0.173679	0.0403526
Jl-3	0.173718	0.0324442
Pi-0	0.173745	0.0188922
Adam-1	0.173803	0.0248991
Sij-1	0.174686	0.0313966
IP-Her-12	0.174929	0.0447006
Nie1-2	0.175351	0.033692
BI-4	0.175921	0.031101
Wil-2	0.176474	0.0205256
Kn-0	0.176572	0.0158587
Kor 4	0.17734	0.0277184
Si-0	0.177927	0.0196444
Gd-1	0.178417	0.0323466
Rovero-1	0.17869	0.0229044
Db-1	0.179177	0.0375539
Or-0	0.181323	0.0260299
BÃ¥5-1	0.181925	0.0269752
Kondara	0.182	0.0148356
Pfn-N2.2-6	0.182778	0.0244119
Sten-0	0.183208	0.0310348
Bozen-1.2	0.183727	0.0403938
Erg2-6	0.183763	0.0261559
HKT2.4	0.185185	0.0182604
Ag-0	0.185746	0.0297007
Lu3-30	0.185964	0.0734077
Gn2-3	0.186163	0.0317284
Voeran-1	0.186299	0.0108968
Altenb-2	0.186364	0.0322537
La-0	0.186597	0.0216778
Hadd-3	0.186628	0.0465315
Sij-4	0.186879	0.035923
Sei-0	0.187471	0.0312294
Kidr-1	0.187544	0.0349321
Kent	0.188573	0.0164245
Shigu-1	0.188667	0.0229944
Doubravnik7	0.188924	0.0325495
Bos-0	0.189278	0.0291831
Fei-0	0.190269	0.0182931
Bor-1	0.19033	0.0386945
HSm	0.190639	0.0418737
DraIV 1-11	0.190878	0.0294212
Gu-0	0.191045	0.0208428
Uk-1	0.191175	0.0239937
Pu2-7	0.19196	0.0356247
Uod-1	0.19243	0.0507466
Chaba-2	0.193077	0.0304843
Tscha-1	0.193145	0.0299774
Seattle-0	0.193275	0.0160178
Lag2-2	0.194055	0.0621414
NFA-10	0.196071	0.0301887
Kus2-2	0.196283	0.0323778
Kor 3	0.197889	0.0295488
Star-8	0.198094	0.0186703
Ler-1	0.198277	0.0234214
Bsch-0	0.198371	0.0484075
Di-G	0.199517	0.0285378
H55	0.200685	0.0242174
HE-1	0.200703	0.0379423
Fr-2	0.201212	0.0365689
Lan-0	0.201244	0.014345
TueV-13	0.201629	0.0474686
Kolyv-6	0.201652	0.00913077
Chi-0	0.201882	0.0417008
Hovdala-2	0.202321	0.0109249
TueSB30-3	0.202459	0.0338379
Bch-1	0.202497	0.0184858
KBG1-14	0.202904	0.0295243
Epidauros-1	0.203568	0.0295411
DraIV 6-22	0.203646	0.0195219
Dolen-1	0.203681	0.0311926
Altai-5	0.203772	0.0411982
Draha2	0.20401	0.0279169
Dja-1	0.204341	0.0506194
App1-12	0.20457	0.0164642
Copac-1	0.205051	0.0208992
Ha-0	0.205372	0.0377203
Pna-17	0.20563	0.0387164
Durh-1	0.206013	0.054292
Ha-S-B	0.206113	0.0308579
Rubezhnoe-1	0.207648	0.0115629
Laf-1	0.207726	0.0138405
Ei-2	0.208236	0.0152186
Lis-3	0.20933	0.0256321
DraIV 3-7	0.209684	0.013224
DraIII-1	0.210156	0.0362268
Obh-13	0.210734	0.0186819
Rak-2	0.211204	0.0147376
Neo-6	0.21249	0.0441584
Wei-0	0.212533	0.0183769
Me-0	0.212792	0.01428
Ema-1	0.213558	0.020109
Nok-3	0.213767	0.0283274
Shigu-2	0.214054	0.0399708
Pfn-10	0.214986	0.0115903
Br-0	0.215216	0.0184952
Est	0.215682	0.0256123
CIBC-17	0.215784	0.0251678
Cdm-0	0.215918	0.026635
Haes-1	0.216049	0.0561105
HÃ¶f-1	0.21639	0.0328489
Tol-0	0.216408	0.0240644
Zal-1	0.216968	0.0137187
Mz-0	0.217404	0.0311761
RÃ¼-2	0.217589	0.0196458
Koren-1	0.217598	0.0417151
Karag-1	0.217606	0.0314878
Uk-3	0.218045	0.0326134
El-0	0.218261	0.0243201
PHW-3	0.218265	0.0317608
Stw-0	0.218278	0.002792
Na-1	0.218446	0.0122052
Rome-1	0.219628	0.0364547
Set-1	0.220076	0.050537
Oy-0	0.22086	0.0402931
Lch-0	0.221046	0.0446101
RÃ¼-N2	0.221413	0.0294512
IP-Alo-0	0.221457	0.013806
Lis-1	0.222574	0.0138404
Bolin-1	0.222795	0.0559275
HI-4	0.223403	0.0198574
Hs-0	0.223686	0.00745352
Ha-P2-1	0.224466	0.0332503
DraIV 1-8	0.224603	0.0204598
Li-7	0.224802	0.0195002
RRS-7	0.225044	0.0183149
Lom1-1	0.225883	0.0277035
Borsk-2	0.22592	0.0645887
Wc-1	0.225991	0.0522487
Rou-0	0.226233	0.0166323
Ms-0	0.226739	0.0109162
MAR2-3	0.226742	0.0154702
Li-2:1	0.226966	0.0384284
Ara-1	0.227164	0.060517
K-oze-1	0.227271	0.0274328
Lu4-2	0.227841	0.00918921
Kly-4	0.227896	0.0282082
PT2.21	0.227907	0.011438
Duk	0.228116	0.0325875
Hart-2	0.228155	0.0372365
Ob-0	0.228847	0.00339221
UKSE06-470	0.228876	0.00269303
Kl-5	0.230448	0.0219205
Angit-1	0.230538	0.0247537
IP-Cum-1	0.23134	0.0136717
UduI 1-11	0.231758	0.0524514
No-0	0.231764	0.0560219
TueWal-2	0.232473	0.0287111
Ste-40	0.232533	0.0198987
Nicas-1	0.233052	0.0533844
Wank-2	0.233377	0.0104921
Cot-0	0.233766	0.00969467
UKSE06-500	0.233908	0.0409314
Kz-9	0.234823	0.0412696
Ang-0	0.235016	0.000226605
Ta-0	0.235102	0.0102438
Pu2-8	0.235111	0.0927021
IP-Rds-0	0.235349	0.00825323
Bs-1	0.235371	0.017294
Cal-0	0.2358	0.0168803
Kin-0	0.235995	0.0084856
Petergof	0.238031	0.00733835
Wt-5	0.238374	0.013149
Krot-0	0.238698	0.0321884
DraIV 5-12	0.239847	0.0137361
Is-0	0.24091	0.0387245
Hadd-2	0.240996	0.0692705
Aru-0	0.241932	0.0143833
Do-0	0.242166	0.0173785
Edi-1	0.242405	0.0372822
DraIV 2-9	0.242615	0.0318942
Panke-1	0.242671	0.0165497
Gel-1	0.24336	0.00945486
Lp2-2	0.24397	0.0149339
Wa-1	0.244435	0.0616652
Np-0	0.244464	0.0301362
Ct-1	0.244877	0.0218831
Rue3.1-31	0.244912	0.0328588
En-D	0.244959	0.00483978
ZdrI 1-23	0.245088	0.074261
Ler-0	0.24523	0.0107927
Cerv-1	0.245289	0.0208083
Pien	0.245996	0.0304679
TÃ„L 07	0.246163	0.0538275
Castelfed-3-206	0.246276	0.0221713
Cnt-1	0.246476	0.039245
VinslÃ¶v	0.24678	0.0304428
UKNW06-003	0.247209	0.0608816
VED-10	0.247344	0.00624986
Sr:5	0.248	0.0104818
BrÃ¶sarp-15-138	0.248115	0.0549008
Van-0	0.249964	0.00852252
Shu-1	0.24997	0.0340919
Ca-0	0.250675	0.0122711
Piq-0	0.251245	0.0179881
RÃ¼4-16	0.251485	0.00930774
Cas-0	0.251548	0.0158763
IP-Bea-0	0.251607	0.0440302
Sq-1	0.252005	0.0237585
UKNW06-481	0.252014	0.0228345
Ace-0	0.252471	0.0153773
Zerev-1-34	0.253642	0.0722461
Pla-0	0.25366	0.0199388
Kz-13	0.25417	0.0392043
TÃ¼-NK-12	0.255503	0.0561591
ZdrI 2-21	0.255515	0.0676283
Mv-0	0.2569	0.0164807
Yeg-4	0.257012	0.0460378
Kyoto	0.257323	0.0196955
Co-1	0.25802	0.0653002
Bran-1	0.258643	0.0150283
IP-Bus-0	0.258724	0.0435228
Appt-1	0.259035	0.0267932
En-1	0.259159	0.0156661
Jm-0	0.259175	0.0117881
Mammo-1	0.259188	0.0803775
Giffo-1	0.260676	0.046335
Sorbo	0.261429	0.0158263
Zerev-1-35	0.261851	0.0362902
Westkar-4	0.262034	0.0131318
Angel-1	0.262184	0.0188321
Se-0	0.262515	0.046509
Pog-0	0.262967	0.023578
Yeg-5	0.264693	0.0344245
Ak-1	0.264937	0.0407685
UKSW06-285	0.266017	0.0258501
OOE1-1	0.266287	0.0264408
IP-Ver-5	0.266533	0.0194765
Col-0	0.267009	0.0475187
RUM-20	0.267369	0.0312198
Castelfed-3-209	0.26766	0.0197403
LL-0	0.26772	0.0252213
Gradi-1	0.268076	0.0691409
Pigna-1	0.268514	0.0357384
Ini-0	0.268779	0.0442948
Sq-8	0.269693	0.0826606
Litva	0.270177	0.0123555
Rmx-A180	0.271273	0.0174368
TÃ¼-B1-2	0.271834	0.00465603
Timpo-1	0.272232	0.041095
Ull1-1	0.27244	0.0460296
Sarno-1	0.272495	0.0781951
Cnt-1	0.273008	0.027174
Yeg-7	0.27401	0.0108419
Alst-1	0.274186	0.0256017
Knjas-1	0.274824	0.0110389
TDr-2	0.276255	0.0206836
IP-Vig-1	0.27692	0.0367471
Kil-0	0.277096	0.0339768
Rennes-1	0.27785	0.0166653
IP-All-0	0.278254	0.00125909
Bae-0	0.281253	0.0296512
Galdo-1	0.281412	0.0921851
Uod-7	0.282572	0.0185612
Melic-1	0.283846	0.0513068
WAV-8	0.283988	0.0473154
Yeg-8	0.284327	0.0649363
Ws-2	0.285027	0.014848
Vind-1	0.285266	0.0337541
Hod	0.285391	0.0762074
Yeg-1	0.285466	0.0225374
Bach2-1	0.285748	0.0563703
Ha-HBT1-2	0.285939	0.0255457
IP-Vad-0	0.287194	0.0317231
Ts-1	0.287388	0.0124492
IP-Cap-1	0.287439	0.042663
HR-5	0.28746	0.0396829
Pru-0	0.287888	0.0226365
Ra-0	0.288241	0.0328879
CIBC-5	0.288565	0.0341174
Rennes-11	0.288873	0.00633471
Lu-1	0.28939	0.0878445
Cal-2	0.28951	0.00910532
Mnz-0	0.289793	0.00323314
TÃ¼-KS-7	0.29042	0.0263285
IP-Adm-0	0.290439	0.0629404
IP-Cmo-3	0.291107	0.0373017
UKSW06-226	0.291854	0.0457171
Yeg-2	0.292063	0.0526908
Lago-1	0.293197	0.0464344
Rsch-4	0.293268	0.0310192
Mad-0	0.293324	0.017824
UKNW06-403	0.293328	0.0117103
Boa-0	0.294105	0.0297007
IP-Svi-0	0.294692	0.0411983
Stepn-1	0.294867	0.0768084
Map-42	0.294899	0.0117308
UKSW06-302	0.295167	0.00515229
Kus3-1	0.295355	0.0780217
Aul-0	0.295362	0.00681915
Tau-0	0.295676	0.0452217
UKSE06-118	0.295826	0.046115
Gy-0	0.296107	0.0379788
Mc-1	0.29624	0.0402207
627ME-13Y1	0.296301	0.0133167
Zdarec3	0.296325	0.0808303
IP-Adc-5	0.298212	0.0604404
IP-Pro-0	0.29924	0.00450651
Ndc-0	0.299354	0.0290218
IP-Trs-0	0.299374	0.0522219
UduI 3-36	0.299515	0.0176654
Bach-7	0.299844	0.119138
IP-Vid-1	0.300626	0.0301241
CSHL-5	0.301505	0.0332002
Zupan-1	0.301695	0.0376845
Aiell-1	0.302885	0.0366936
UKSE06-533	0.303641	0.023899
Hn-0	0.304334	0.0417057
Bai-10	0.306614	0.0153514
Nw-0	0.308198	0.120651
Bisig-1	0.310006	0.0532985
Baa-1	0.310209	0.0299732
Obe1-15	0.312378	0.0686741
Bor-0	0.313335	0.0233811
Kas-2	0.313893	0.0663226
TDr-9	0.313925	0.0428094
Wl-0	0.315247	0.00830846
Faneronemi-3	0.317208	0.0111609
TÃ¼-WH	0.317227	0.0229382
Qui-0	0.317296	0.0672867
Bivio-1	0.317403	0.072953
In-0	0.318164	0.0292411
WAR	0.319322	0.0337715
Slavi-1	0.319565	0.0306877
Ba-1	0.31995	0.0406879
Gie-0	0.32121	0.0513757
Ty-1	0.321629	0.0199304
Tottarp-2	0.321667	0.0155701
TDr-5	0.32194	0.0274197
Borky1	0.324293	0.031906
TDr-4	0.325877	0.0477501
Wil-1	0.327003	0.0486405
Tsu-0	0.327505	0.0275855
Schl-7	0.330414	0.0257962
Mammo-2	0.330815	0.0427097
Ull2-13	0.332616	0.0423936
IP-Fue-2	0.337626	0.0567538
Filet-1	0.340361	0.080095
Aa-0	0.340815	0.034112
Kelsterbach-4	0.343433	0.0540385
UKSW06-179	0.346211	0.0525137
TÃ¼-PK-7	0.353429	0.0172382
Teiu-2	0.354776	0.0320938
Tri-0	0.357708	0.0446969
Dr-0	0.3602	0.0369412
Aitba-2	0.36249	0.0576412
BrÃ¶sarp-45-153	0.362752	0.0438488
Ovi-1	0.363883	0.151238
IP-Vav-0	0.368271	0.0536323
TRE-1	0.370049	0.0394274
Cvi-0	0.370885	0.0539324
UduI 4-9	0.370932	0.0189027
IP-Cab-3	0.376905	0.0775635
TOU-A1-89	0.378646	0.0598609
Mh-0	0.380986	0.051112
ZdrI 2-9	0.381533	0.0934703
Marce-1	0.381538	0.0885544
Mir-0	0.38211	0.0710846
Lp2-6	0.384703	0.07905
Fel-2	0.386793	0.0836337
Mer-6	0.408555	0.0878375
Ull2-3	0.409629	0.0677989
Le-0	0.425523	0.0814124
Ciste-2	0.437794	0.155532
Kil-0	0.449068	0.0572627
Co	0.458491	0.0485661
MNF-Jac-12	0.466865	0.194378
Gr-1	0.497648	0.125183
Pt-0	0.530126	0.0921926
TÃ¼-KB-6	0.614924	0.107476
Chat-1	0.638144	0.093506
PYL-6	0.644997	0.188905
*Mean proportionate tolerance of each ecotype was calculated from 17 independent experiments as described in Table-S3.
The mean and SE of the Col-0 reference accession is indicated by the red arrow.
