# Supplementary material for: Identification of multiple novel genetic mechanisms that regulate chilling tolerance in Arabidopsis
Source: Front Plant Sci. 2023 Jan 12;13:1094462. doi: 10.3389/fpls.2022.1094462 (PMC9878698; doi:10.3389/fpls.2022.1094462)
Supplement: Supplementary file 11 [file Table_1.xlsx]

## Sheet: Table-S1
Table-S1: Details of 417 Arabidopsis ecotypes used for phenotyping and analysis
Accession ID	Name	CS_number	Country	Latitude	Longitude
9939	Aitba-2	CS76347	MAR	31.48	-7.45
9976	Rovero-1	CS76351	ITA	46.25	11.17
9979	Voeran-1	CS76352	ITA	46.36	11.23
9970	Altenb-2	CS76353	ITA	46.37	11.24
9972	Bozen-1.2	CS76358	ITA	46.51	11.33
9984	Ciste-2	CS76360	ITA	41.62	12.87
9980	Angel-1	CS76362	ITA	38.62	16.17
9965	Mammo-2	CS76364	ITA	38.38	16.22
9964	Mammo-1	CS76365	ITA	38.36	16.23
9981	Angit-1	CS76366	ITA	38.76	16.24
9963	Lago-1	CS76367	ITA	39.18	16.26
10004	Bolin-1	CS76373	ROU	44.46	25.74
9959	Shigu-2	CS76374	RUS	53.33	49.48
9958	Shigu-1	CS76375	RUS	53.33	49.48
9960	Kidr-1	CS76376	RUS	51.31	57.56
9955	Stepn-2	CS76377	RUS	54.09	60.46
9956	Stepn-1	CS76378	RUS	54.06	60.48
10008	Sij-1	CS76379	UZB	41.45	70.05
10009	Sij-2	CS76380	UZB	41.45	70.05
10010	Sij-4	CS76381	UZB	41.45	70.05
10015	Ara-1	CS76382	AFG	37.29	71.3
9952	Kly-4	CS76384	RUS	51.32	82.55
9990	Lag2-2	CS76390	GEO	41.8296	46.2831
10011	Yeg-1	CS76394	ARM	39.8692	45.3622
9998	Star-8	CS76400	GER	48.43	8.82
9996	Nie1-2	CS76402	GER	48.52	8.8
9999	TueSB30-3	CS76403	GER	48.53	9.06
9995	HKT2.4	CS76404	GER	48.14	9.4
10002	TueWal-2	CS76405	GER	48.53	9.04
9997	Rue3.1-31	CS76406	GER	48.56	9.16
10001	TueV-13	CS76407	GER	48.52	9.05
9943	Cdm-0	CS76410	ESP	39.73	-5.74
9941	Fei-0	CS76412	POR	40.92	-8.54
9946	Mer-6	CS76414	ESP	38.92	-6.34
9949	Qui-0	CS76417	ESP	42.69	-6.93
9985	Slavi-1	CS76419	BUL	41.43	23.65
10005	Copac-1	CS76420	ROU	46.11	21.95
9957	Borsk-2	CS76421	RUS	53.04	51.75
9962	Galdo-1	CS76423	ITA	40.57	15.32
9968	Timpo-1	CS76424	ITA	39.27	16.27
7000	Aa-0	CS76428	GER	50.9167	9.57073
6986	Abd-0	CS76429	UK	57.1539	-2.2207
6897	Ag-0	CS76430	FRA	45	1.3
6987	Ak-1	CS76431	GER	48.0683	7.62551
6989	Alst-1	CS76432	UK	54.8	-2.4333
9758	Altai-5	CS76433	CHN	47.75	88.4
6898	An-1	CS76435	BEL	51.2167	4.4
6992	Ang-0	CS76436	BEL	50.3	5.3
6997	Appt-1	CS76440	NED	51.8333	5.5833
7014	Ba-1	CS76441	UK	56.5459	-4.79821
7002	Baa-1	CS76442	NED	51.3333	6.1
7028	Bch-1	CS76444	GER	49.5166	9.3166
7013	Bd-0	CS76445	GER	52.4584	13.287
7025	Bl-1	CS76450	ITA	44.5041	11.3396
7026	Boot-1	CS76452	UK	54.4	-3.2667
5837	Bor-1	CS76453	CZE	49.4013	16.2326
6903	Bor-4	CS76454	CZE	49.4013	16.2326
6904	Br-0	CS76455	CZE	49.2	16.6166
7031	Bsch-0	CS76457	GER	50.0167	8.6667
7062	Ca-0	CS76459	GER	50.2981	8.26607
7061	Cal-0	CS76460	UK	53.2699	-1.64293
7068	Cerv-1	CS76462	ITA	42	12.1
7071	Chat-1	CS76463	FRA	48.0717	1.33867
7072	Chi-0	CS76464	RUS	53.7502	34.7361
7064	Cnt-1	CS76467	UK	51.3	1.1
7077	Co-1	CS76468	POR	40.12	-8.25
7460	Da(1)-12	CS76470	CZE
7419	Db-1	CS76471	GER	50.3058	8.32213
7096	Di-G	CS76472	FRA	47.3239	5.04278
766	Dja-1	CS76473	KGZ	42.5833	73.6333
7102	Do-0	CS76474	GER	50.7224	8.2372
7103	Dra-0	CS76476	CZE	49.4167	16.2667
7107	Durh-1	CS76477	UK	54.7761	-1.5733
6915	Ei-2	CS76478	GER	50.3	6.3
7117	El-0	CS76479	GER	51.5105	9.68253
7109	Ema-1	CS76480	UK	51.3	0.5
7119	En-2	CS76481	GER	50	8.5
7120	En-D	CS76482	GER	50	8.5
7127	Est	CS76485	EST	58.6656	24.9871
7133	Fr-2	CS76489	GER	50.1102	8.6822
6919	Ga-0	CS76490	GER	50.3	8
7161	Gd-1	CS76491	GER	53.5	10.5
7143	Gel-1	CS76492	NED	51.0167	5.86667
7147	Gie-0	CS76493	GER	50.584	8.67825
430	Gr-1	CS76496	AUT	47	15.5
6922	Gu-0	CS76498	GER	50.3	8
7163	Ha-0	CS76500	GER	52.3721	9.73569
7165	Hn-0	CS76513	GER	51.3472	8.28844
6924	HR-5	CS76514	UK	51.4083	-0.6383
7162	Hs-0	CS76515	GER	52.24	9.44
7424	Jl-3	CS76519	CZE	49.2	16.6166
7177	Jm-0	CS76520	CZE	49	15
763	Kar-1	CS76522	KGZ	42.3	74.3667
7202	Kb-0	CS76524	GER	50.1797	8.50861
8420	Kelsterbach-4	CS76525	GER	50.0667	8.5333
7192	Kil-0	CS76526	UK	55.6395	-5.66364
6926	Kin-0	CS76527	USA	44.46	-85.37
7199	Kl-5	CS76528	GER	50.95	6.9666
6929	Kondara	CS76532	TJK	38.48	68.49
7203	Krot-0	CS76534	GER	49.631	11.5722
7207	Kyoto	CS76535	JPN	35.0085	135.752
6931	Kz-9	CS76537	KAZ	49.5	73.1
7209	La-0	CS76538	POL	52.7333	15.2333
7208	Lan-0	CS76539	UK	55.6739	-3.78181
7218	Le-0	CS76540	NED	52.1611	4.49015
7223	Li-2:1	CS76541	GER	50.3833	8.0666
7236	Litva	CS76543	LTU
7520	Lp2-2	CS76546	CZE	49.38	16.81
7250	Me-0	CS76549	GER	51.9183	10.1138
7255	Mh-0	CS76550	GER	50.95	7.5
8337	Mir-0	CS76551	ITA	44	12.37
7244	Mnz-0	CS76552	GER	50.001	8.26664
6938	Ms-0	CS76555	RUS	55.7522	37.6322
7248	Mv-0	CS76556	USA	41.3923	-70.6652
6940	Mz-0	CS76557	GER	50.3	8.3
8343	Na-1	CS76558	FRA	47.5	1.5
7430	Nc-1	CS76559	FRA	48.6167	6.25
772	Neo-6	CS76560	TJK	37.35	72.4667
6945	Nok-3	CS76562	NED	52.24	4.45
7268	Np-0	CS76563	GER	52.6969	10.981
7258	Nw-0	CS76564	GER	50.5	8.5
7276	Ob-0	CS76566	GER	50.2	8.5833
7282	Or-0	CS76568	GER	50.3827	8.01161
7287	Ove-0	CS76569	GER	53.3422	8.42255
7298	Pi-0	CS76572	AUT	47.04	10.51
8357	Pla-0	CS76573	ESP	41.5	2.25
7523	Pna-17	CS76575	USA	42.0945	-86.3253
7306	Pog-0	CS76576	CAN	49.2655	-123.206
6951	Pu2-23	CS76579	CZE	49.42	16.36
6956	Pu2-7	CS76580	CZE	49.42	16.36
6958	Ra-0	CS76582	FRA	46	3.3
7314	Ragl-1	CS76583	UK	54.3512	-3.41697
8366	Rd-0	CS76584	GER	50.5	8.5
7471	RLD-1	CS76588	UNK
7319	Rome-1	CS76590	ITA	42	12.1
7320	Rou-0	CS76591	FRA	49.4424	1.09849
7514	RRS-7	CS76593	USA	41.5609	-86.4251
7323	Rubezhnoe-1	CS76594	UKR	49	38.28
6961	Se-0	CS76597	ESP	38.3333	-3.53333
7332	Seattle-0	CS76598	USA	47	-122.2
7333	Sei-0	CS76599	ITA	46.5438	11.5614
7344	Sg-1	CS76600	GER	47.6667	9.5
7337	Si-0	CS76601	GER	50.8738	8.02341
7343	Sp-0	CS76603	GER	52.5339	13.181
6967	Sq-8	CS76604	UK	51.4083	-0.6383
7347	Stw-0	CS76605	RUS	52	36
7349	Ta-0	CS76608	CZE	49.5	14.5
7350	Tac-0	CS76609	USA	47.2413	-122.459
7356	Tol-0	CS76614	USA	41.6639	-83.5553
6970	Ts-1	CS76615	ESP	41.7194	2.93056
7372	Tscha-1	CS76616	AUT	47.0748	9.9042
7378	Uk-1	CS76620	GER	48.0333	7.7667
6975	Uod-1	CS76621	AUT	48.3	14.45
7382	Utrecht	CS76622	NED	52.0918	5.1145
7383	Van-0	CS76623	CAN	49.2655	-123.206
7387	Vind-1	CS76625	UK	54.9902	-2.3671
7394	Wa-1	CS76626	POL	52.3	21
7404	Wc-1	CS76627	GER	52.6	10.0667
6979	Wei-0	CS76628	SUI	47.25	8.26
9766	Westkar-4	CS76629	KGZ	42.26	74.16
7411	Wl-0	CS76630	GER	47.9299	10.8134
6982	Wt-5	CS76632	GER	52.3	9.3
768	Zal-1	CS76634	KGZ	42.8	76.35
6984	Zdr-1	CS76635	CZE	49.3853	16.2544
9817	Ace-0	CS76642	ESP	39.84	-6.6
9609	Adam-1	CS76645	RUS	51.41	59.98
9513	IP-Adc-5	CS76646	ESP	38.77	-4.07
9514	IP-Adm-0	CS76647	ESP	39.15	-4.54
9646	Aiell-1	CS76648
9517	IP-All-0	CS76659	ESP	42.19	-7.8
9506	IP-Alo-0	CS76662	POR	40.11	-7.47
9774	Alt-1	CS76663	GER	48.59	9.22
5830	App1-12	CS76667	SWE	56.3333	15.9667
9821	Aru-0	CS76674	ESP	41.81	2.49
9822	Aul-0	CS76675	ESP	40.52	-4.02
8256	BÃ¥1-2	CS76676	SWE	56.4	12.9
8259	BÃ¥5-1	CS76678	SWE	56.4	12.9
9778	Bach-7	CS76679	GER	48.41	8.84
9796	Bach2-1	CS76680	GER	48.41	8.84
9823	Bae-0	CS76681	ESP	43.34	-5.84
9779	Bai-10	CS76682	GER	48.5	8.78
9522	IP-Bea-0	CS76695	ESP	36.52	-5.27
9775	Berg-1	CS76701	GER	48.41	8.79
9813	BI-4	CS76706	GER	48.4	8.77
9648	Bisig-1	CS76712	ITA	39.48	16.28
9649	Bivio-1	CS76713	ITA	39.13	16.17
9825	Boa-0	CS76714	ESP	40.4	-3.88
9826	Bor-0	CS76717	ESP	42.49	-6.71
428	Borky1	CS76718	CZE	49.403	16.232
9827	Bos-0	CS76719	ESP	42.78	0.69
9738	Bran-1	CS76722	ROU	45.57	25.42
1062	BrÃ¶sarp-15-138	CS76728	SWE	55.7167	14.1333
1063	BrÃ¶sarp-21-140	CS76729	SWE	55.7167	14.1333
9830	IP-Bus-0	CS76736	ESP	36.97	-3.28
9526	IP-Cab-3	CS76738	ESP	41.54	2.39
9529	IP-Cap-1	CS76741	ESP	36.97	-3.36
9831	Cas-0	CS76743	ESP	38.54	-3.39
9690	Castelfed-3-206	CS76755	ITA	46.34	11.29
9693	Castelfed-3-209	CS76758	ITA	46.34	11.29
9624	Chaba-2	CS76767	RUS	53.6	79.37
6907	CIBC-17	CS76770	UK	51.4083	-0.6383
9534	IP-Cmo-3	CS76774	ESP	40.05	-4.65
6909	Col-0	CS76778	USA	38.3	-92.3
6744	CSHL-5	CS76779	USA	40.8585	-73.4675
9838	Cot-0	CS76784	ESP	41.83	-5.38
7067	Ct-1	CS76786	ITA	37.3	15
9537	IP-Cum-1	CS76787	ESP	38.07	-6.66
6911	Cvi-0	CS76789	CPV	15.1111	-23.6167
7094	Da-0	CS76791	GER	49.8724	8.65081
9697	Dolen-1	CS76802	BUL	41.62	23.94
410	Doubravnik7	CS76808	CZE	49.4211	16.3497
424	Draha2	CS76812	CZE	49.4112	16.2815
8285	DraIII-1	CS76815	CZE	49.4112	16.2815
5893	DraIV 1-11	CS76816	CZE	49.4112	16.2815
5890	DraIV 1-8	CS76817	CZE	49.4112	16.2815
5907	DraIV 2-9	CS76818	CZE	49.4112	16.2815
5921	DraIV 3-7	CS76819	CZE	49.4112	16.2815
5950	DraIV 5-12	CS76820	CZE	49.4112	16.2815
5984	DraIV 6-13	CS76822	CZE	49.4112	16.2815
5993	DraIV 6-22	CS76823	CZE	49.4112	16.2815
6008	Duk	CS76824	CZE	49.1	16.2
9298	Edi-1	CS76832	UK	55.9681	-3.21833
8290	En-1	CS76841	GER	50	8.5
9725	Epidauros-1	CS76844	GRC	37.6	23.08
9784	Erg2-6	CS76845	GER	48.5	8.8
9726	Faneronemi-3	CS76853	GRC	37.07	22.04
9847	Fel-2	CS76854	ESP	43.31	-5.7
9814	Fell1-10	CS76855	GER	48.42	8.79
9780	Fell2-4	CS76856	GER	48.43	8.79
9776	Fell3-7	CS76857	GER	48.43	8.79
9651	Filet-1	CS76858	ITA	40.68	14.87
9541	IP-Fue-2	CS76871	ESP	38.26	-5.42
9653	Giffo-1	CS76878	ITA	38.44	16.13
9777	Gn-1	CS76880	GER	48.57	9.17
9790	Gn2-3	CS76881	GER	48.58	9.18
7158	Gr-5	CS76885	AUT	47	15.5
9645	Gradi-1	CS76887	CRO	45.17	18.7
7461	H55	CS76897	CZE	49	15
9785	Ha-HBT1-2	CS76898	GER	48.54	9.02
9797	Ha-HBT2-10	CS76899	GER	48.54	9.02
9815	Ha-HBT3-11	CS76900	GER	48.54	9.02
9786	Ha-P-13	CS76901	GER	48.54	9.01
9798	Ha-P2-1	CS76902	GER	48.54	9.01
9800	Ha-S-B	CS76903	GER	48.54	9.01
9801	Ha-SP-2	CS76904	GER	48.54	9.01
9391	Hadd-2	CS76905	SWE	57.3263	15.8979
9392	Hadd-3	CS76906	SWE	57.3263	15.8979
9799	Hart-2	CS76913	GER	48.39	8.85
9791	Haes-1	CS76914	GER	48.6	9.2
9769	HE-1	CS76916	GER	48.55	8.99
9545	IP-Her-12	CS76920	ESP	39.4	-5.78
9787	HI-4	CS76922	GER	48.5	9
8235	Hod	CS76924	CZE	48.8	17.1
9772	HÃ¶f-1	CS76925	GER	48.41	8.85
6039	Hovdala-2	CS76937	SWE	56.1	13.74
6923	HR-10	CS76940	UK	51.4083	-0.6383
8236	HSm	CS76941	CZE	49.33	15.76
9852	Ini-0	CS76945	ESP	40.46	-3.75
9914	IST-29	CS76948	FRA	47.58	5.33
10020	Jl-2	CS76956	CZE	49.17	16.5
9629	K-oze-1	CS76957	RUS	51.35	82.18
9617	Karag-1	CS76960	RUS	51.37	59.44
9788	KBG1-14	CS76965	GER	48.53	9.01
9770	KBG2-13	CS76966	GER	48.53	9.01
8238	Kent	CS76967	UK	51.15	0.4
7186	Kn-0	CS76969	LTU	54.8969	23.8924
9749	Knjas-1	CS76971	SRB	43.54	22.29
8239	PHW-3	CS76976	GER	51	7
9628	Kolyv-6	CS76980	RUS	51.33	82.54
9412	Kor 3	CS76981	SWE	57.2746	16.1494
9413	Kor 4	CS76982	SWE	57.2746	16.1494
9719	Koren-1	CS76983	BUL	41.83	25.69
9781	Kus2-2	CS76990	GER	48.52	9.11
9802	Kus3-1	CS76991	GER	48.51	9.11
6830	Kz-13	CS76994	KAZ	49.5	73.1
9853	Lac-0	CS76996	ESP	43.33	-5.91
9854	Laf-1	CS76997	ESP	43.36	-5.88
9856	Lch-0	CS77010	ESP	40.51	-4
7213	Ler-0	CS77020	GER	47.984	10.8719
6932	Ler-1	CS77021	GER	47.984	10.8719
7231	Li-7	CS77035	GER	50.3833	8.0666
8241	Liarum	CS77038	SWE	55.9473	13.821
915	LIN S-5	CS77040	USA	41.8972	-71.4378
8326	Lis-1	CS77042	SWE	56.0328	14.775
6041	Lis-3	CS77044	SWE	56.0328	14.775
6933	LL-0	CS77047	ESP	41.59	2.49
6042	Lom1-1	CS77048	SWE	56.09	13.9
7521	Lp2-6	CS77052	CZE	49.38	16.81
8334	Lu-1	CS77056	SWE	55.71	13.2
9782	Lu3-30	CS77057	GER	48.53	9.09
9792	Lu4-2	CS77058	GER	48.54	9.09
9862	Mad-0	CS77062	ESP	40.45	-3.67
159	MAR2-3	CS77070	FRA	47.35	3.93333
9655	Marce-1	CS77071	ITA	38.92	16.47
9657	Melic-1	CS77078	ITA	38.45	16.04
1954	MNF-Jac-12	CS77097	USA	43.5187	-86.1739
9873	Ndc-0	CS77125	ESP	37.94	-5.45
6943	NFA-10	CS77126	UK	51.4083	-0.6383
9658	Nicas-1	CS77127	ITA	38.97	16.34
7273	No-0	CS77128	GER	51.0581	13.2995
9804	Obe1-15	CS77139	GER	48.45	8.87
9789	Obh-13	CS77140	GER	48.39	8.96
9875	Ovi-1	CS77155	ESP	43.38	-5.87
7288	Oy-0	CS77156	NOR	60.3855	6.19302
9639	Panke-1	CS77162	RUS	53.82	80.31
7296	Petergof	CS77170	RUS	59	29
9805	Pfn-10	CS77171	GER	48.54	9.09
9771	Pfn-N2.2-6	CS77172	GER	48.56	9.11
9659	Pigna-1	CS77177	ITA	41.18	14.18
9883	Piq-0	CS77179	ESP	42.1	-2.56
9886	Pru-0	CS77190	ESP	42.38	1.73
8077	PT2.21	CS77191	USA	41.3423	-86.7368
6957	Pu2-8	CS77192	CZE	49.42	16.36
265	PYL-6	CS77198	FRA	44.65	-1.16667
8365	Rak-2	CS77201	CZE	49	16
9573	IP-Rds-0	CS77206	ESP	41.86	2.99
6959	Rennes-1	CS77210	FRA	48.5	-1.41
6960	Rennes-11	CS77211	FRA	48.5	-1.41
7525	Rmx-A180	CS77218	USA	42.036	-86.511
7322	Rsch-4	CS77222	RUS	56.3	34
9806	RÃ¼-2	CS77223	GER	48.56	9.16
9793	RÃ¼-N2	CS77224	GER	48.57	9.16
9768	RÃ¼4-16	CS77225	GER	48.57	9.16
9925	RUM-20	CS77226	FRA	48.91	4.52
9660	Sarno-1	CS77236	ITA	40.84	14.57
9807	Schl-7	CS77240	GER	48.6	9.22
6966	Sq-1	CS77266	UK	51.4083	-0.6383
8386	Sr:5	CS77268	SWE	58.9	11.2
7346	Sten-0	CS77277	GER	52.6058	11.8558
2317	Ste-40	CS77278	USA	42.03	-86.514
9585	IP-Svi-0	CS77287	ESP	43.4	-7.39
6180	TÃ„L 07	CS77339	SWE	62.6322	17.6906
9899	Tau-0	CS77342	ESP	42.54	0.84
6189	TDr-2	CS77351	SWE	55.7686	14.1383
6191	TDr-4	CS77352	SWE	55.7689	14.1375
6192	TDr-5	CS77353	SWE	55.7692	14.1369
6195	TDr-9	CS77356	SWE	55.7708	14.1342
9736	Teiu-2	CS77361	ROU	44.69	25.17
6243	Tottarp-2	CS77381	SWE	56.2737	13.9004
351	TOU-A1-89	CS77383	FRA	46.6667	4.11667
9926	TRE-1	CS77385	FRA	48.86	4.1
9900	Tri-0	CS77386	ESP	37.38	-6.01
9590	IP-Trs-0	CS77387	ESP	43.37	-5.49
7373	Tsu-0	CS77389	JPN	34.43	136.31
9794	TÃ¼-B1-2	CS77391	GER	48.52	9.08
9809	TÃ¼-KB-6	CS77393	GER	48.52	9.05
9810	TÃ¼-KS-7	CS77394	GER	48.53	9.07
9811	TÃ¼-NK-12	CS77395	GER	48.52	9.05
9783	TÃ¼-PK-7	CS77396	GER	48.52	9.05
9816	TÃ¼-WH	CS77398	GER	48.55	9.06
1070	BrÃ¶sarp-45-153	CS77643	SWE	55.7167	14.1333
2057	Map-42	CS77732	USA	42.166	-86.412
7566	627ME-13Y1	CS78367	USA	42.093	-86.359
8427	Ull2-13	CS78552	SWE	56.0648	13.9707
6296	UduI 1-11	CS78774	CZE	49.2771	16.6314
6390	UduI 3-36	CS78775	CZE	49.2771	16.6314
6396	UduI 4-9	CS78776	CZE	49.2771	16.6314
10022	Uk-3	CS78777	GER	48.0333	7.7667
5720	Cal-2	CS78781	UK	53.3	-1.6
5726	Cnt-1	CS78782	UK	51.3	1.1
5748	Kil-0	CS78784	UK	56	-4.4
5757	Mc-1	CS78785	UK	54.6	-2.3
5772	Set-1	CS78787	UK	54.1	-2.3
5784	Ty-1	CS78790	UK	56.4	-5.2
5353	UKNW06-003	CS78792	UK	54.5	-3
5577	UKNW06-403	CS78797	UK	54.7	-3.4
5644	UKNW06-481	CS78798	UK	54.4	-2.9
5023	UKSE06-118	CS78799	UK	51.3	0.5
5236	UKSE06-470	CS78804	UK	51.2	0.4
5253	UKSE06-500	CS78805	UK	51.1	0.6
5276	UKSE06-533	CS78806	UK	51.3	1.1
4779	UKSW06-179	CS78808	UK	50.4	-4.9
4826	UKSW06-226	CS78810	UK	50.4	-4.9
4884	UKSW06-285	CS78811	UK	50.3	-4.9
4900	UKSW06-302	CS78812	UK	50.3	-4.8
8426	Ull1-1	CS78816	SWE	56.06	13.97
6973	Ull2-3	CS78817	SWE	56.0648	13.9707
6976	Uod-7	CS78823	AUT	48.3	14.45
9591	IP-Vad-0	CS78826	ESP	42.86	-3.59
9511	IP-Vav-0	CS78835	POR	38.53	-8.02
9933	VED-10	CS78839	FRA	43.74	3.89
9596	IP-Ver-5	CS78841	ESP	41.95	-7.45
9512	IP-Vid-1	CS78842	POR	38.22	-7.84
9597	IP-Vig-1	CS78843	ESP	42.31	-2.53
9057	VinslÃ¶v	CS78847	SWE	56.1	13.9167
9795	Wank-2	CS78852	GER	48.5	9.11
7477	WAR	CS78853	USA	41.7302	-71.2825
9938	WAV-8	CS78854	FRA	50.65	2.99
8419	Wil-1	CS78855	LTU	54.6833	25.3167
7413	Wil-2	CS78856	LTU	54.6833	25.3167
9128	Yeg-2	CS78864	ARM	39.8692	45.3622
9130	Yeg-4	CS78865	ARM	39.8692	45.3622
9131	Yeg-5	CS78866	ARM	39.8692	45.3622
9133	Yeg-7	CS78867	ARM	39.8692	45.3622
9134	Yeg-8	CS78868	ARM	39.8692	45.3622
403	Zdarec3	CS78873	CZE	49.3667	16.2667
6424	ZdrI 1-23	CS78875	CZE	49.3853	16.2544
6445	ZdrI 2-21	CS78876	CZE	49.3853	16.2544
6434	ZdrI 2-9	CS78877	CZE	49.3853	16.2544
9709	Zerev-1-34	CS78878	BUL	41.85	23.13
9710	Zerev-1-35	CS78879	BUL	41.85	23.13
9644	Zupan-1	CS78882	CRO	45.07	18.72
7003	Bs-1	CS78888	SUI	47.5	7.5
6908	CIBC-5	CS78894	UK	51.4083	-0.6383
7081	Co	CS78895	POR	40.2077	-8.42639
7106	Dr-0	CS78897	GER	51.051	13.7336
8214	Gy-0	CS78901	FRA	49	2
8311	In-0	CS78903	AUT	47.5	11.5
8312	Is-0	CS78904	GER	50.5	7.5
8424	Kas-2	CS78905	IND	35	77
9571	IP-Pro-0	CS78914	ESP	43.28	-6.01
7305	Pt-0	CS78915	GER	53.476	10.6065
6963	Sorbo	CS78917	TJK	38.35	68.48
6981	Ws-2	CS78920	RUS	52.3	30
18694	Pien	CS78926	RUS	60.4	32.09
14318	Shu-1	CS78930	RUS	61.94	34.24
15591	OOE1-1	CS78939	AUT	48.3315	14.7266
