# Supplementary material for: Identification of multiple novel genetic mechanisms that regulate chilling tolerance in Arabidopsis
Source: Front Plant Sci. 2023 Jan 12;13:1094462. doi: 10.3389/fpls.2022.1094462 (PMC9878698; doi:10.3389/fpls.2022.1094462)
Supplement: Supplementary file 12 [file Table_2.xlsx]

## Sheet: Table-S2
Table-S2: Growth rate of 417 Arabidopsis ecotypes under cold stress.
Accession ID	CS_number	Country	Name	Day 7	Day 11	Day 12	Day 13	Day 30	Day 34	Day 37	*Growth (%)	#Propor. tolerance
9939	CS76347	MAR	Aitba-2	37.97	48.78	51.18	52.53	91.84	113.7	122.114	221.608	0.395781
9976	CS76351	ITA	Rovero-1	26.52	30.85	31.88	31.97	33.27	45.09	47.1533	77.8029	0.138952
9979	CS76352	ITA	Voeran-1	27.41	30.72	30.23	30.21	32.61	43.21	44.9656	64.048	0.114387
9970	CS76353	ITA	Altenb-2	27.78	27.89	26.65	26.44	24.47	30.35	30.6356	10.2792	0.0183581
9972	CS76358	ITA	Bozen-1.2	19.2489	19.2489	19.2489	19.2489	19.2489	19.44	19.44	0.992842	0.00177317
9984	CS76360	ITA	Ciste-2	14.39	18.59	19.46	19.71	25.34	36.96	39.4678	174.272	0.311242
9980	CS76362	ITA	Angel-1	14.35	19.88	20.35	21.28	21.59	31.49	33.3944	132.714	0.237021
9965	CS76364	ITA	Mammo-2	3.251	3.478	3.54	3.416	6.501	10.17	10.9388	236.474	0.422332
9964	CS76365	ITA	Mammo-1	11.2	11.41	10.33	10.19	5.507	12.67	12.8333	14.5833	0.0260452
9981	CS76366	ITA	Angit-1	10.68	14.41	13.77	15.51	10.91	17.23	17.9578	68.144	0.121702
9963	CS76367	ITA	Lago-1	10.72	18.57	19.07	20.68	9.151	21.86	23.0978	115.464	0.206214
10004	CS76373	ROU	Bolin-1	20.58	26.83	26.34	25.42	14.49	21.04	21.0911	2.48353	0.00443547
9959	CS76374	RUS	Shigu-2	33.58	37.7	37.74	39.15	34.74	40.46	41.2244	22.7649	0.040657
9958	CS76375	RUS	Shigu-1	32.03	35.59	35.94	37.62	36.05	44.49	45.8744	43.2234	0.0771949
9960	CS76376	RUS	Kidr-1	33.6	38.34	39.05	39.25	29.63	36.27	36.5667	8.82937	0.0157688
9955	CS76377	RUS	Stepn-2	45.07	45.07	45.07	45.4	45.4	45.4	45.4	0.732194	0.00130767
9956	CS76378	RUS	Stepn-1	16.38	20.35	20.7	21.59	23.21	32.73	34.5467	110.908	0.198076
10008	CS76379	UZB	Sij-1	26.98	24.2	23.46	23.17	14.24	27.68	27.7578	2.88279	0.00514854
10009	CS76380	UZB	Sij-2	26.73	24.16	20.15	23.64	18.78	29.92	30.2744	13.2602	0.0236821
10010	CS76381	UZB	Sij-4	20.02	23.17	23.62	23.98	9.13	20.75	20.8311	4.0515	0.0072358
10015	CS76382	AFG	Ara-1	23.23	24.14	23.5	24.62	16.69	23.46	23.4856	1.10011	0.00196475
9952	CS76384	RUS	Kly-4	16.11	21.76	22.8	24.7	20.7	29.19	30.6433	90.2131	0.161116
9990	CS76390	GEO	Lag2-2	10.1378	10.1378	10.1378	10.1378	10.1378	10.77	10.77	6.2363	0.0111377
10011	CS76394	ARM	Yeg-1	39.21	50.35	51.93	52.38	69.69	94.16	100.266	155.714	0.278098
9998	CS76400	GER	Star-8	41.49	50.93	52.67	53.71	45.3	60.23	62.3122	50.1861	0.0896301
9996	CS76402	GER	Nie1-2	23.48	28.72	29.21	29.98	25.36	33.69	34.8244	48.3154	0.086289
9999	CS76403	GER	TueSB30-3	50.91	58.7	59.9	61.3	51.12	64.58	66.0989	29.8348	0.0532835
9995	CS76404	GER	HKT2.4	62.59	65.53	69.75	69.48	49.67	83.98	86.3567	37.972	0.0678162
10002	CS76405	GER	TueWal-2	30.25	36.56	37.25	36.92	31.22	47.64	49.5722	63.8751	0.114078
9997	CS76406	GER	Rue3.1-31	14.22	20.02	20.85	21.53	16.21	23.91	24.9867	75.715	0.135223
10001	CS76407	GER	TueV-13	21.7422	21.7422	21.7422	21.7422	21.7422	21.8	21.8	0.26574	0.000474599
9943	CS76410	ESP	Cdm-0	19.98	24.51	23.93	25.01	11.16	35.34	37.0467	85.4188	0.152554
9941	CS76412	POR	Fei-0	18.51	21.18	21.74	24.18	10.85	25.94	26.7656	44.6005	0.0796544
9946	CS76414	ESP	Mer-6	7.702	10.75	10.75	13.04	10.29	27.25	29.422	282.005	0.503647
9949	CS76417	ESP	Qui-0	11.45	17.6	18.22	19.25	14.99	25.26	26.7944	134.013	0.23934
9985	CS76419	BUL	Slavi-1	24.7	35.47	37.08	37.23	62.71	75.71	81.3778	229.465	0.409813
10005	CS76420	ROU	Copac-1	47.54	52.65	54.43	55.94	71.39	104	110.273	131.959	0.235673
9957	CS76421	RUS	Borsk-2	44.04	49.28	48.99	49.83	46.94	59.42	61.1289	38.8031	0.0693005
9962	CS76423	ITA	Galdo-1	19.09	22.07	22.42	22.59	12.88	19.69	19.7567	3.49223	0.00623696
9968	CS76424	ITA	Timpo-1	13.27	16.27	15.55	16.79	15.76	25.32	26.6589	100.896	0.180195
7000	CS76428	GER	Aa-0	9.11	12.34	13.06	12.73	16.92	28.68	30.8544	238.688	0.426285
6986	CS76429	UK	Abd-0	20.12	27	25.84	25.16	9.255	28.63	29.5756	46.9958	0.0839323
6897	CS76430	FRA	Ag-0	32.55	30.48	31.7	33.02	15.96	37.04	37.5389	15.3268	0.027373
6987	CS76431	GER	Ak-1	18.32	24.76	25.16	23.62	14.8	39.48	41.8311	128.336	0.229202
6989	CS76432	UK	Alst-1	19.15	25.8	27.72	29.3	32.84	54.56	58.4944	205.454	0.366931
9758	CS76433	CHN	Altai-5	29.69	32.17	31.55	34.87	24.47	35.47	36.1122	21.6309	0.0386318
6898	CS76435	BEL	An-1	54.33	54.33	54.33	54.33	54.6	54.6	54.6	0.496963	0.000887553
6992	CS76436	BEL	Ang-0	56.4	67.33	70.68	75.49	101.1	118	124.844	121.355	0.216735
6997	CS76440	NED	Appt-1	22.94	29.36	29.71	30.7	38.92	52.61	55.9067	143.708	0.256656
7014	CS76441	UK	Ba-1	28.9	36.75	38.07	38.07	56.77	81.49	87.3333	202.191	0.361105
7002	CS76442	NED	Baa-1	28.82	34.39	36.13	36.6	51.59	66.69	70.8978	146.002	0.260753
7028	CS76444	GER	Bch-1	47.93	53.02	53.89	52.84	41.04	71.08	73.6522	53.6662	0.0958454
7013	CS76445	GER	Bd-0	37.31	44.93	47.1	47	30.83	43.79	44.51	19.2978	0.0344649
7025	CS76450	ITA	Bl-1	37.74	47.62	44.56	48.47	29.59	60.56	63.0956	67.1848	0.119989
7026	CS76452	UK	Boot-1	41.9	49.94	53.56	56.05	33.4	56.69	58.3333	39.2204	0.0700457
5837	CS76453	CZE	Bor-1	37.37	40	40.33	41.62	25.42	38.05	38.1256	2.02182	0.00361088
6903	CS76454	CZE	Bor-4	39.52	39.52	39.52	39.52	39.52	39.61	39.61	0.227733	0.00040672
6904	CS76455	CZE	Br-0	36.52	46.38	47.27	50.77	36.05	60.29	62.9311	72.3196	0.129159
7031	CS76457	GER	Bsch-0	21.9856	21.9856	21.9856	21.9856	21.9856	22.17	22.17	0.838935	0.0014983
7062	CS76459	GER	Ca-0	42.98	52.48	54.84	56.29	84.93	104.6	111.447	159.299	0.2845
7061	CS76460	UK	Cal-0	36.4	44.99	46.34	44.43	52.77	65.61	68.8556	89.1636	0.159242
7068	CS76462	ITA	Cerv-1	16.15	22.94	24.51	25.63	19.9	35.76	37.9389	134.916	0.240953
7071	CS76463	FRA	Chat-1	3.002	3.727	4.07656	4.42611	10.33	12.44	13.4887	349.323	0.623874
7072	CS76464	RUS	Chi-0	33.75	34.53	36.31	36.17	22.86	35.65	35.8611	6.25514	0.0111714
7064	CS76467	UK	Cnt-1	39.21	47.23	49.59	48.07	43.11	63.06	65.71	67.5848	0.120703
7077	CS76468	POR	Co-1	27.14	31.59	36.46	34.62	15.8	32.28	32.8511	21.0432	0.0375821
7460	CS76470	CZE	Da(1)-12	21.2956	21.2956	21.2956	21.2956	21.2956	21.47	21.47	0.819159	0.00146298
7419	CS76471	GER	Db-1	39.5	44.02	43.17	43.46	27.56	45.28	45.9222	16.2588	0.0290374
7096	CS76472	FRA	Di-G	36.5	36.34	35.24	35.36	24.29	51.16	52.7889	44.6271	0.0797019
766	CS76473	KGZ	Dja-1	55.8778	55.8778	55.8778	55.8778	55.8778	55.88	55.9	0.0397693	7.10262e-05
7102	CS76474	GER	Do-0	48.36	57.91	60.87	63.06	73.46	102	107.96	123.242	0.220105
7103	CS76476	CZE	Dra-0	23.58	27.04	29.73	31.06	37.93	51.55	54.6578	131.797	0.235384
7107	CS76477	UK	Durh-1	33.23	40.89	44.95	42.88	63.52	83.71	89.3189	168.79	0.301451
6915	CS76478	GER	Ei-2	18.86	22.98	23.93	24.72	28.16	39.98	42.3267	124.426	0.222218
7117	CS76479	GER	El-0	28.34	33.64	35.32	32.51	21.2	42.8	44.4067	56.6925	0.10125
7109	CS76480	UK	Ema-1	23.66	32.42	32.92	32.59	18.47	37.16	38.66	63.3981	0.113226
7119	CS76481	GER	En-2	12.48	15.82	16.15	16.63	10.75	26.6	28.1689	125.712	0.224516
7120	CS76482	GER	En-D	12.71	19.25	19.5	21.04	12.05	27.08	28.6767	125.623	0.224357
7127	CS76485	EST	Est	21.68	27.12	27.54	25.03	27.25	42.13	44.4022	104.807	0.187181
7133	CS76489	GER	Fr-2	38.43	47.06	47.78	46.46	31.08	45.51	46.2967	20.4701	0.0365587
6919	CS76490	GER	Ga-0	40.0467	40.0467	40.0467	40.0467	40.0467	40.64	40.64	1.4816	0.00264608
7161	CS76491	GER	Gd-1	34.89	41.76	40.87	42.77	26.79	41.12	41.8122	19.8401	0.0354336
7143	CS76492	NED	Gel-1	30.99	38.18	39.88	41.01	60.23	72.32	76.9122	148.184	0.26465
7147	CS76493	GER	Gie-0	7.619	9.897	10.27	11.04	21.33	26.25	28.3201	271.704	0.48525
430	CS76496	AUT	Gr-1	2.112	3.043	3.437	3.623	7.122	9.42	10.232	384.47	0.686645
6922	CS76498	GER	Gu-0	29.05	35.36	37.27	37.37	46.13	59.98	63.4167	118.302	0.211281
7163	CS76500	GER	Ha-0	37.12	41.37	43.95	45.55	33.4	44.49	45.3089	22.0606	0.0393992
7165	CS76513	GER	Hn-0	17.45	22.61	23.11	24.41	20.19	37.72	39.9722	129.067	0.230508
6924	CS76514	UK	HR-5	14.37	18.61	18.63	20.15	21.04	38.12	40.7589	183.639	0.32797
7162	CS76515	GER	Hs-0	26.13	33.46	31.74	32.82	38.51	54.45	57.5967	120.424	0.215071
7424	CS76519	CZE	Jl-3	38.39	47.72	44.51	46.36	29.01	40.85	41.1233	7.11991	0.0127158
7177	CS76520	CZE	Jm-0	29.15	38.22	38.68	39.96	51.59	65.96	70.05	140.309	0.250585
763	CS76522	KGZ	Kar-1	29.2811	29.2811	29.2811	29.2811	29.2811	29.92	29.92	2.18191	0.0038968
7202	CS76524	GER	Kb-0	54.91	66.85	65.09	68.82	49.03	70.99	72.7767	32.5381	0.0581115
8420	CS76525	GER	Kelsterbach-4	23.87	32.28	32.8	34.18	54.66	66.94	71.7256	200.484	0.358055
7192	CS76526	UK	Kil-0	30.25	41.59	44.68	45.09	76.98	90.17	96.8278	220.092	0.393074
6926	CS76527	USA	Kin-0	51.22	60.95	62.51	63.54	94.53	112.7	119.531	133.368	0.238189
7199	CS76528	GER	Kl-5	26.98	32.9	34.08	36.17	43.91	52.46	55.2911	104.934	0.187407
6929	CS76532	TJK	Kondara	38.07	42.28	43.37	42.05	46	58.01	60.2256	58.1969	0.103937
7203	CS76534	GER	Krot-0	33.85	40.23	41.97	43.09	67.25	86.94	92.8389	174.266	0.31123
7207	CS76535	JPN	Kyoto	15.16	16.29	16.21	16.75	18.92	29.71	31.3267	106.64	0.190455
6931	CS76537	KAZ	Kz-9	35.13	38.59	40.19	42.28	33.69	51.39	53.1967	51.428	0.0918481
7209	CS76538	POL	La-0	37.37	39.9	42.17	45.8	48.43	48.22	49.4256	32.26	0.0576148
7208	CS76539	UK	Lan-0	35.78	42.48	42.59	44.04	40.62	55.82	58.0467	62.2322	0.111144
7218	CS76540	NED	Le-0	4.41	5.072	5.362	5.631	10.12	19.34	20.9989	376.165	0.671814
7223	CS76541	GER	Li-2:1	42.44	47	46.54	47.93	46.77	63.46	65.7956	55.0319	0.0982845
7236	CS76543	LTU	Litva	26.5	30.48	31.41	32.03	46.21	63.83	67.9778	156.52	0.279537
7520	CS76546	CZE	Lp2-2	36.4	46.07	47.52	48.92	65.88	77.72	82.3111	126.129	0.225261
7250	CS76549	GER	Me-0	6.294	9.441	8.923	9.089	7.516	10.72	11.2118	78.1344	0.139544
7255	CS76550	GER	Mh-0	9.068	12.71	12.57	13.17	23.54	29.94	32.2591	255.747	0.456752
8337	CS76551	ITA	Mir-0	26.09	37.72	40.21	43.04	67.1	85.82	92.4567	254.376	0.454303
7244	CS76552	GER	Mnz-0	20.33	27.68	31.64	33.19	41.22	53.37	57.0411	180.576	0.3225
6938	CS76555	RUS	Ms-0	19.92	21.22	22.77	23.98	26.11	36.5	38.3422	92.481	0.165167
7248	CS76556	USA	Mv-0	33.69	40.46	41.68	43.62	53.13	72.42	76.7233	127.733	0.228126
6940	CS76557	GER	Mz-0	51.72	58.12	61.12	63.27	67.08	75.71	78.3756	51.5382	0.0920448
8343	CS76558	FRA	Na-1	46.71	54.89	56.54	57.74	59.15	81.68	85.5656	83.1847	0.148564
7430	CS76559	FRA	Nc-1	52.05	65.9	65.28	69.03	40.12	52.07	52.0722	0.042694	7.62495e-05
772	CS76560	TJK	Neo-6	29.73	31.1	29.42	30.43	25.57	33.91	34.3744	15.6221	0.0279003
6945	CS76562	NED	Nok-3	30.6	38.45	38.72	41.3	58.2	59.61	62.8333	105.338	0.188128
7268	CS76563	GER	Np-0	32.07	38.07	39.71	42.03	76.44	84.87	90.7367	182.933	0.32671
7258	CS76564	GER	Nw-0	5.59	7.743	8.075	8.592	21.8	26.23	28.5233	410.256	0.732699
7276	CS76566	GER	Ob-0	39.5	48.18	48.26	52.34	73.56	79.03	83.4222	111.195	0.19859
7282	CS76568	GER	Or-0	50.33	61.01	58.76	67.52	91.01	104.5	110.519	119.588	0.213579
7287	CS76569	GER	Ove-0	59.5	72.4	69.86	75.8	70.08	72.07	73.4667	23.4734	0.0419224
7298	CS76572	AUT	Pi-0	32.65	39.9	41.53	44.29	57.56	58.7	61.5944	88.6507	0.158326
8357	CS76573	ESP	Pla-0	36	41.55	41.95	44.1	60.21	69.21	72.9	102.5	0.18306
7523	CS76575	USA	Pna-17	33.73	44.93	44.87	48.05	35.07	39.01	39.5967	17.393	0.0310631
7306	CS76576	CAN	Pog-0	38.05	50.89	51.43	54.89	93.35	104.7	112.106	194.627	0.347595
6951	CS76579	CZE	Pu2-23	52.75	62.36	61.97	63.17	64.14	62.42	63.4944	20.3686	0.0363774
6956	CS76580	CZE	Pu2-7	24.72	32.48	33.4	35.92	46.11	51.95	54.9756	122.393	0.218588
6958	CS76582	FRA	Ra-0	32.65	42.73	43.29	46.77	73.21	95.09	102.028	212.489	0.379496
7314	CS76583	UK	Ragl-1	37.47	40.7	39.61	41.82	54.74	59.44	61.8811	65.1484	0.116352
8366	CS76584	GER	Rd-0	38.26	48.7	45.84	48.96	73.4	74.27	78.2711	104.577	0.186769
7471	CS76588	UNK	RLD-1	29.42	33.73	34.1	37.74	41.26	41.06	42.3533	43.961	0.0785123
7319	CS76590	ITA	Rome-1	28.63	33.27	30.93	34.76	41.82	44.51	46.2744	61.6292	0.110067
7320	CS76591	FRA	Rou-0	21.33	29.42	29.09	30.1	37.78	38.43	40.33	89.0764	0.159086
7514	CS76593	USA	RRS-7	36.52	44	43.52	44.68	71.04	68.88	72.4756	98.4544	0.175835
7323	CS76594	UKR	Rubezhnoe-1	32.28	35.57	37.39	41.16	59.61	64.24	67.7911	110.01	0.196472
6961	CS76597	ESP	Se-0	52.24	68.63	69.28	71.26	100.4	106.6	112.64	115.62	0.206492
7332	CS76598	USA	Seattle-0	47.62	59.71	59.9	65.4	70.62	73.02	75.8422	59.2655	0.105845
7333	CS76599	ITA	Sei-0	35.59	46.05	46.38	48.36	58.78	58.99	61.59	73.0542	0.130471
7344	CS76600	GER	Sg-1	64.1	75.59	75.9	81.08	85.8	92.98	96.1889	50.0607	0.089406
7337	CS76601	GER	Si-0	31.74	41.39	39.69	42.38	47.95	52.88	55.2289	74.0041	0.132168
7343	CS76603	GER	Sp-0	36.96	42.51	36.23	39.71	42.4	48.86	50.1822	35.7744	0.0638914
6967	CS76604	UK	Sq-8	14.45	26.42	27.72	28.01	46.67	52.59	56.8278	293.272	0.52377
7347	CS76605	RUS	Stw-0	23.93	30.31	30.17	33.29	39.83	47.02	49.5856	107.211	0.191474
7349	CS76608	CZE	Ta-0	45.69	56.69	55.92	57.99	93.23	103	109.368	139.369	0.248907
7350	CS76609	USA	Tac-0	50.81	60.72	60.52	66.56	66.46	61.18	62.3322	22.6771	0.0405002
7356	CS76614	USA	Tol-0	51.35	67.72	70.06	78.14	106.9	118.5	125.961	145.299	0.259498
6970	CS76615	ESP	Ts-1	35.65	50.04	48.45	54.16	88.82	97.74	104.639	193.517	0.345613
7372	CS76616	AUT	Tscha-1	52.09	59.94	58.24	61.59	63.33	65.05	66.49	27.6445	0.0493717
7378	CS76620	GER	Uk-1	41.45	45.98	47.45	52.53	61.72	58.78	60.7056	46.4549	0.0829663
6975	CS76621	AUT	Uod-1	26.4	34.14	34.95	37.76	52.03	56.23	59.5444	125.547	0.224221
7382	CS76622	NED	Utrecht	67.62	82.71	83.62	88.39	92.17	96.79	100.031	47.9312	0.085603
7383	CS76623	CAN	Van-0	24.87	33.98	31.76	32.51	35.82	57.04	60.6144	143.725	0.256686
7387	CS76625	UK	Vind-1	7.433	10.64	12.24	13.54	18.8	23.19	24.9408	235.541	0.420666
7394	CS76626	POL	Wa-1	13.58	21.14	19.19	23.98	37.41	44.04	47.4244	249.223	0.4451
7404	CS76627	GER	Wc-1	29.34	32.36	29.75	31.74	58.68	69.52	73.9844	152.162	0.271755
6979	CS76628	SUI	Wei-0	51.33	64.49	68.3	74.66	81.74	90.72	95.0967	85.2653	0.15228
9766	CS76629	KGZ	Westkar-4	6.625	7.971	8.282	8.489	11.78	14.74	15.6417	136.101	0.243069
7411	CS76630	GER	Wl-0	18.53	24.31	28.16	28.59	47.43	52.51	56.2856	203.754	0.363895
6982	CS76632	GER	Wt-5	41.97	51.7	52.82	56.23	90.44	97.16	103.292	146.11	0.260945
768	CS76634	KGZ	Zal-1	34.08	44.78	43.62	44.68	58.72	65.45	68.9356	102.276	0.18266
6984	CS76635	CZE	Zdr-1	66.42	66.42	66.42	66.42	66.42	66.98	66.98	0.84312	0.00150577
9817	CS76642	ESP	Ace-0	18.32	21.33	19.83	21.2	28.51	37.87	40.0422	118.571	0.211762
9609	CS76645	RUS	Adam-1	28.68	35.16	30.97	36	46.71	49.25	51.5356	79.6916	0.142326
9513	CS76646	ESP	IP-Adc-5	10.04	17.37	14.41	18.68	21.8	37	39.9956	298.362	0.532861
9514	CS76647	ESP	IP-Adm-0	7.495	12.98	12.61	12.51	15.34	24.04	25.8783	245.275	0.438049
9646	CS76648		Aiell-1	8.861	15.32	14.12	14.82	13.58	28.24	30.3932	243	0.433987
9517	CS76659	ESP	IP-All-0	24.53	30.54	32.73	31.62	45.13	60.23	64.1967	161.707	0.288801
9506	CS76662	POR	IP-Alo-0	28.45	32.67	29.28	32.42	46.89	61.59	65.2722	129.428	0.231152
9774	CS76663	GER	Alt-1	54.6	63.71	66.29	69.46	70.89	70.35	72.1	32.0513	0.0572421
5830	CS76667	SWE	App1-12	20.93	24.99	25.8	27.29	34.22	33.81	35.2411	68.3761	0.122116
9821	CS76674	ESP	Aru-0	38.28	46.05	48.43	50	80.93	90.99	96.8467	152.995	0.273243
9822	CS76675	ESP	Aul-0	24.06	28.88	28.7	30.43	47	63.79	68.2044	183.476	0.32768
8256	CS76676	SWE	BÃ¥1-2	26.4	32.92	29.88	34.35	43.31	48.53	50.9889	93.1397	0.166343
8259	CS76678	SWE	BÃ¥5-1	10.83	11.9	10.23	11.43	14.74	18.92	19.8189	82.9999	0.148234
9778	CS76679	GER	Bach-7	13.06	22.84	22.22	24.14	46.42	62.01	67.4489	416.454	0.743767
9796	CS76680	GER	Bach2-1	9.586	11.33	10.17	11.2	20.1	28.74	30.8682	222.014	0.396506
9823	CS76681	ESP	Bae-0	10.39	13.15	13.42	18.39	17.81	23.64	25.1122	141.696	0.253063
9779	CS76682	GER	Bai-10	14.76	17.93	21.82	25.76	31.35	37.64	40.1822	172.237	0.307608
9522	CS76695	ESP	IP-Bea-0	27.23	37.72	37.02	37.83	32.05	40.1	41.53	52.5156	0.0937904
9775	CS76701	GER	Berg-1	47.6667	47.6667	47.6667	47.6667	47.6667	47.91	47.91	0.51049	0.000911711
9813	CS76706	GER	BI-4	56.11	68.1	68.36	70.35	59.19	57.39	57.5322	2.5347	0.00452686
9648	CS76712	ITA	Bisig-1	24.62	28.24	29.09	31.66	44.99	49.48	52.2422	112.194	0.200374
9649	CS76713	ITA	Bivio-1	28.61	37.16	36.67	41.41	51.1	56.15	59.21	106.956	0.191018
9825	CS76714	ESP	Boa-0	27.37	31.84	29.11	33.44	45.76	58.28	61.7144	125.482	0.224105
9826	CS76717	ESP	Bor-0	7.039	9.213	9.565	9.669	17.29	21.82	23.4623	233.319	0.416697
428	CS76718	CZE	Borky1	25.92	39.36	39.96	43.64	78.72	88.97	95.9756	270.276	0.4827
9827	CS76719	ESP	Bos-0	20.99	25.71	26.19	25.9	19.67	25.74	26.2678	25.1442	0.0449065
9738	CS76722	ROU	Bran-1	19.05	26.4	26.42	27.89	34.24	45.69	48.65	155.381	0.277502
1062	CS76728	SWE	BrÃ¶sarp-15-138	18.9	24.93	24.97	26.56	36.83	42.96	45.6333	141.446	0.252616
1063	CS76729	SWE	BrÃ¶sarp-21-140	32.3856	32.3856	32.3856	32.3856	32.3856	32.48	32.48	0.291625	0.000520829
9830	CS76736	ESP	IP-Bus-0	30.02	39.07	40.91	43.25	70.93	81.14	86.82	189.207	0.337915
9526	CS76738	ESP	IP-Cab-3	13.5	17.74	18.43	18.55	35.45	43	46.2778	242.798	0.433627
9529	CS76741	ESP	IP-Cap-1	24.41	32.57	34	35.4	50.99	53.21	56.41	131.094	0.234127
9831	CS76743	ESP	Cas-0	53.69	66.77	64.6	76.07	100.7	106.2	112.034	108.669	0.194078
9690	CS76755	ITA	Castelfed-3-206	4.389	4.824	4.162	4.741	6.977	9.048	9.56567	117.946	0.210647
9693	CS76758	ITA	Castelfed-3-209	7.66	9.42	9.338	9.627	14.55	16.89	17.9156	133.885	0.239112
9624	CS76767	RUS	Chaba-2	19.65	24.95	21.97	25.82	27.04	30.19	31.3611	59.5985	0.10644
6907	CS76770	UK	CIBC-17	31.86	43.21	40.23	45.38	59.13	60.62	63.8156	100.3	0.179131
9534	CS76774	ESP	IP-Cmo-3	21.61	27.72	28.12	31.55	49.77	54.72	58.3989	170.24	0.304041
6909	CS76778	USA	Col-0	12.22	16.23	16.54	17.33	22.05	23.29	24.52	100.655	0.179765
6744	CS76779	USA	CSHL-5	37.93	46.75	46.17	47.39	69.48	80.81	85.5744	125.612	0.224336
9838	CS76784	ESP	Cot-0	42.94	53.69	54.72	58.01	81.2	83.66	88.1844	105.367	0.18818
7067	CS76786	ITA	Ct-1	40.91	50.79	52.46	53.98	69.86	78.43	82.5989	101.904	0.181996
9537	CS76787	ESP	IP-Cum-1	40.56	51.2	51.53	55.53	63.87	73.69	77.3711	90.7572	0.162088
6911	CS76789	CPV	Cvi-0	27.76	37.76	38.03	45.53	84.1	101.5	109.693	295.149	0.527122
7094	CS76791	GER	Da-0	38.45	43.17	37.27	41.26	43.35	44.84	45.55	18.4655	0.0329786
9697	CS76802	BUL	Dolen-1	44.08	51.41	49.9	46.67	65.69	74.7	78.1022	77.1829	0.137845
410	CS76808	CZE	Doubravnik7	34.99	47.5	46.89	49.03	69.73	73.27	77.5233	121.559	0.217098
424	CS76812	CZE	Draha2	37.87	45.98	46.27	45.22	53.25	56.71	58.8033	55.2768	0.0987218
8285	CS76815	CZE	DraIII-1	31.01	34.37	33.64	34.68	36.09	41.26	42.3989	36.7265	0.0655918
5893	CS76816	CZE	DraIV 1-11	46.48	56.94	58.78	60.91	60.37	55.01	55.9578	20.3911	0.0364175
5890	CS76817	CZE	DraIV 1-8	32.19	36.87	37.06	37.91	50	55.51	58.1011	80.4943	0.143759
5907	CS76818	CZE	DraIV 2-9	39.11	47.31	48.14	49.19	56.92	62.98	65.6322	67.8144	0.121113
5921	CS76819	CZE	DraIV 3-7	20.87	22.96	23.29	23.71	36.25	41.12	43.37	107.81	0.192544
5950	CS76820	CZE	DraIV 5-12	29.25	36.5	37.41	38.36	59.57	65.51	69.5389	137.74	0.245997
5984	CS76822	CZE	DraIV 6-13	41.06	41.06	41.06	41.06	42.32	42.32	42.32	3.06868	0.00548052
5993	CS76823	CZE	DraIV 6-22	41.59	48.63	49.13	51.55	56.07	63.31	65.7233	58.0268	0.103633
6008	CS76824	CZE	Duk	45.4	48.28	50.64	53.29	69.07	76.42	79.8667	75.9178	0.135586
9298	CS76832	UK	Edi-1	54.62	66.96	67.1	69.19	84.41	90.29	94.2533	72.5619	0.129592
8290	CS76841	GER	En-1	23.69	30.75	31.62	32.84	46.89	50.58	53.5678	126.12	0.225244
9725	CS76844	GRC	Epidauros-1	55.03	68.39	68.43	71.2	67.37	71.35	73.1633	32.9517	0.0588502
9784	CS76845	GER	Erg2-6	24.95	31.84	31.7	32.59	43.73	45.36	47.6278	90.8929	0.16233
9726	CS76853	GRC	Faneronemi-3	11.72	14.24	16.4	14.74	28.55	33.98	36.4533	211.035	0.376899
9847	CS76854	ESP	Fel-2	22.19	29.81	31.53	31.62	51.74	59.21	63.3233	185.369	0.33106
9814	CS76855	GER	Fell1-10	37.49	45.16	49.11	49.88	63.23	63.58	66.4789	77.3243	0.138098
9780	CS76856	GER	Fell2-4	42.42	56.58	58.03	57.87	58.07	65.05	67.5644	59.275	0.105862
9776	CS76857	GER	Fell3-7	36.85	43.02	43.98	43.71	53.56	49.73	51.1611	38.8361	0.0693595
9651	CS76858	ITA	Filet-1	29.17	39.05	43.91	45.51	71.84	76.56	81.8256	180.513	0.322387
9541	CS76871	ESP	IP-Fue-2	27.62	39.4	42.09	42.75	88.82	103.3	111.709	304.449	0.543732
9653	CS76878	ITA	Giffo-1	36.6	46.96	51.18	51.86	52.57	55.84	57.9778	58.4092	0.104316
9777	CS76880	GER	Gn-1	42.28	55.01	58.05	59.42	52.59	47.95	48.58	14.9007	0.0266119
9790	CS76881	GER	Gn2-3	35.57	46.75	50.7	50.19	54.87	51.51	53.2811	49.7923	0.0889267
7158	CS76885	AUT	Gr-5	62.36	62.36	62.36	62.36	62.36	62.98	62.98	0.994227	0.00177564
9645	CS76887	CRO	Gradi-1	35.3	46.07	49.81	49.36	34.16	47.81	49.2	39.3768	0.0703251
7461	CS76897	CZE	H55	7.598	9.938	10.1	9.669	11.61	12.22	12.7336	67.5909	0.120714
9785	CS76898	GER	Ha-HBT1-2	9.027	11.2	11.86	12.03	20.81	25.03	26.8081	196.977	0.351792
9797	CS76899	GER	Ha-HBT2-10	26.29	27.33	27.43	24.1	23.95	31.82	32.4344	23.3718	0.0417409
9815	CS76900	GER	Ha-HBT3-11	18.6711	18.6711	18.6711	18.6711	18.6711	18.92	18.92	1.33302	0.0023807
9786	CS76901	GER	Ha-P-13	55.38	70.08	73.29	73.69	63.37	57.33	57.5467	3.91236	0.0069873
9798	CS76902	GER	Ha-P2-1	26.34	39.48	42.86	41.22	59.67	63.66	67.8067	157.428	0.28116
9800	CS76903	GER	Ha-S-B	14.2	20.29	20.91	20.89	26.63	26.52	27.8889	96.4006	0.172167
9801	CS76904	GER	Ha-SP-2	44.7	54.99	60	58.07	51.55	47	47.2556	5.71713	0.0102105
9391	CS76905	SWE	Hadd-2	28.12	28.12	28.12	28.12	28.12	28.16	28.16	0.142248	0.000254047
9392	CS76906	SWE	Hadd-3	21.97	27.62	29.17	26.83	25.8	26.67	27.1922	23.7698	0.0424517
9799	CS76913	GER	Hart-2	16.5	19.73	22.19	22.65	29.92	37.62	39.9667	142.222	0.254002
9791	CS76914	GER	Haes-1	15.69	20.77	21.43	21.49	38.65	43.87	47.0011	199.561	0.356407
9769	CS76916	GER	HE-1	35.96	47.25	55.22	57.12	78.36	79.67	84.5267	135.057	0.241206
9545	CS76920	ESP	IP-Her-12	30.29	34.95	36.19	34.97	51.86	53.91	56.5344	86.6439	0.154742
9787	CS76922	GER	HI-4	27.1	35.51	39.38	39.46	60.44	60.25	63.9333	135.916	0.24274
8235	CS76924	CZE	Hod	12.44	22.32	29.23	29.44	36.54	48.45	52.4511	321.633	0.574421
9772	CS76925	GER	HÃ¶f-1	34.99	45.36	48.41	47.64	51.22	50.64	52.3789	49.6967	0.0887561
6039	CS76937	SWE	Hovdala-2	29.23	35.53	38.28	35.63	46.5	47	48.9744	67.5486	0.120639
6923	CS76940	UK	HR-10	43.4	43.4	43.4	43.4	44.06	44.06	44.06	1.52074	0.00271597
8236	CS76941	CZE	HSm	36.56	43.04	48.01	47.47	49.11	47.76	49.0044	34.0384	0.060791
9852	CS76945	ESP	Ini-0	39.54	38.18	49.05	44.99	53.44	66.6	69.6067	76.0411	0.135806
9914	CS76948	FRA	IST-29	41.45	47.27	49.77	46.81	41.41	49.21	50.0722	20.8015	0.0371505
10020	CS76956	CZE	Jl-2	29.65	37.66	45.63	42.17	39.25	40.75	41.9833	41.5964	0.0742892
9629	CS76957	RUS	K-oze-1	14.31	19.75	32.98	25.82	28.43	34.33	36.5544	155.447	0.277621
9617	CS76960	RUS	Karag-1	11.8	14.82	20.25	16.65	12.86	19.73	20.6111	74.6704	0.133358
9788	CS76965	GER	KBG1-14	25.36	25.98	38.57	29.94	18.41	34.14	35.1156	38.4683	0.0687026
9770	CS76966	GER	KBG2-13	28.59	33.35	40.39	36.67	40.83	45.74	47.6456	66.6511	0.119036
8238	CS76967	UK	Kent	71.68	87.64	93.27	90.66	95.9	99.38	102.458	42.9377	0.0766848
7186	CS76969	LTU	Kn-0	23.62	23.69	24.04	21.8	29.01	30.72	31.5089	33.3992	0.0596494
9749	CS76971	SRB	Knjas-1	38.36	54.45	58.8	59.07	92.28	96.75	103.238	169.129	0.302056
8239	CS76976	GER	PHW-3	39.01	47.93	54.06	54.39	64.35	59.36	61.6211	57.9623	0.103518
9628	CS76980	RUS	Kolyv-6	41.08	49.15	54.7	54.16	69.92	73.83	77.4689	88.5805	0.158201
9412	CS76981	SWE	Kor 3	28.3	31.01	36.73	34.2	49.17	57.76	61.0333	115.665	0.206573
9413	CS76982	SWE	Kor 4	22.09	27.68	37.49	31.84	34.95	40.58	42.6344	93.0034	0.1661
9719	CS76983	BUL	Koren-1	7.95	14.87	17.6	13.21	7.433	9.545	9.72222	22.2921	0.0398127
9781	CS76990	GER	Kus2-2	15.42	25.2	27.74	24.84	24.87	33.15	35.12	127.756	0.228167
9802	CS76991	GER	Kus3-1	6.253	11.08	18.34	16.56	19.73	25.11	27.2052	335.075	0.598428
6830	CS76994	KAZ	Kz-13	8.965	9.834	13.23	10.23	6.501	15.88	16.6483	85.7037	0.153063
9853	CS76996	ESP	Lac-0	35.88	46.52	56.77	47.41	35.01	41.66	42.3022	17.8992	0.0319671
9854	CS76997	ESP	Laf-1	37.43	47.18	54.95	54.7	56.21	75.11	79.2967	111.853	0.199765
9856	CS77010	ESP	Lch-0	23.25	25.67	27.81	27.6	42.82	57.16	60.9278	162.055	0.289423
7213	CS77020	GER	Ler-0	36.29	46.54	50.06	51.82	82.44	86	91.5233	152.2	0.271822
6932	CS77021	GER	Ler-1	39.15	51.55	55.69	54.6	69.69	70.15	73.5944	87.9807	0.157129
7231	CS77035	GER	Li-7	41.04	47.39	53.69	49.13	74.43	76.4	80.3289	95.7332	0.170975
8241	CS77038	SWE	Liarum	19.32	20.56	30.31	24.51	17.81	22.11	22.42	16.0455	0.0286566
915	CS77040	USA	LIN S-5	19.23	24.1	28.76	26.36	30.89	34.41	36.0967	87.7102	0.156646
8326	CS77042	SWE	Lis-1	14.18	13.54	23.21	15.96	20.35	31.2	33.0911	133.365	0.238183
6041	CS77044	SWE	Lis-3	20.41	31.41	45.32	36.96	30.75	46.94	49.8878	144.428	0.257942
6933	CS77047	ESP	LL-0	7.702	9.814	12.28	10.19	12.94	15.8	16.6998	116.824	0.208642
6042	CS77048	SWE	Lom1-1	22.57	27.18	29.42	28.61	41.01	50.87	54.0144	139.32	0.248818
7521	CS77052	CZE	Lp2-6	9.275	11.86	12.8	13.48	24.51	32.32	34.8806	276.071	0.493049
8334	CS77056	SWE	Lu-1	36.75	45.11	49.07	48.36	54.7	67.68	71.1167	93.5147	0.167013
9782	CS77057	GER	Lu3-30	29.86	41.88	43.81	45.22	60.91	66.19	70.2267	135.186	0.241437
9792	CS77058	GER	Lu4-2	48.3	63	67.41	67.21	91.93	103.7	109.856	127.444	0.227609
9862	CS77062	ESP	Mad-0	29.05	38.28	44.62	48.26	65.61	79.52	85.1278	193.039	0.344758
159	CS77070	FRA	MAR2-3	47.91	53.83	59.71	59.52	60.19	85.09	89.2211	86.2265	0.153996
9655	CS77071	ITA	Marce-1	16.09	21.7	28.3	28.78	29.03	41.53	44.3567	175.678	0.313754
9657	CS77078	ITA	Melic-1	17.45	19.11	27.62	22.88	19.09	31.33	32.8722	88.3795	0.157842
1954	CS77097	USA	MNF-Jac-12	9.752	14.22	20.68	16.25	14.68	27.6	29.5831	203.354	0.363181
9873	CS77125	ESP	Ndc-0	2.94	5.507	6.273	5.135	4.658	9.338	10.0489	241.799	0.431842
6943	CS77126	UK	NFA-10	18.51	24.99	38.01	29.77	11.06	22.36	22.7878	23.1106	0.0412745
9658	CS77127	ITA	Nicas-1	44.72	46.29	52.22	46.11	32.13	52.53	53.3978	19.4047	0.0346559
7273	CS77128	GER	No-0	3.188	3.872	3.954	3.934	7.06	8.799	9.42244	195.56	0.349261
9804	CS77139	GER	Obe1-15	31.16	37.66	40.06	39.67	58.03	65.71	69.5489	123.199	0.220028
9789	CS77140	GER	Obh-13	39.46	45.63	49.25	48.57	62.13	62.07	64.5822	63.665	0.113703
9875	CS77155	ESP	Ovi-1	1.118	1.346	1.594	1.574	4.596	6.522	7.12244	537.07	0.959182
7288	CS77156	NOR	Oy-0	33.13	39.63	42.55	42.51	54.08	52.32	54.4522	64.3593	0.114943
9639	CS77162	RUS	Panke-1	27.64	34.37	38.28	37.66	45.74	53.06	55.8844	102.187	0.182501
7296	CS77170	RUS	Petergof	34.43	41.49	47.52	47.02	63.11	70.79	74.83	117.34	0.209563
9805	CS77171	GER	Pfn-10	35.94	43.27	50.79	48.74	46.96	62.69	65.6622	82.6996	0.147698
9771	CS77172	GER	Pfn-N2.2-6	19.71	24.47	26.52	26.09	17.72	24.12	24.61	24.8605	0.0443997
9659	CS77177	ITA	Pigna-1	18.32	27.29	30.97	29.57	28.3	37.95	40.1311	119.056	0.212629
9883	CS77179	ESP	Piq-0	31.43	43.23	47.58	46.38	72.32	80.35	85.7856	172.942	0.308866
9886	CS77190	ESP	Pru-0	39.73	49.01	54.91	55.65	99.01	107.7	115.252	190.089	0.339489
8077	CS77191	USA	PT2.21	33.29	42.01	44.82	45.38	62.92	68.76	72.7011	118.387	0.211434
6957	CS77192	CZE	Pu2-8	9.358	13.64	15.18	15.38	29.65	32.96	35.5824	280.236	0.500488
265	CS77198	FRA	PYL-6	4.472	9.938	11.55	12.03	24.02	26.79	29.2698	554.512	0.990333
8365	CS77201	CZE	Rak-2	26.89	32.48	34.6	34.18	48.2	52.69	55.5567	106.607	0.190395
9573	CS77206	ESP	IP-Rds-0	20.7	26.65	28.74	29.71	40.43	45.76	48.5444	134.514	0.240236
6959	CS77210	FRA	Rennes-1	24.72	30.31	34.1	34.24	54.66	66.69	71.3533	188.646	0.336913
6960	CS77211	FRA	Rennes-11	22.17	26.42	29.65	29.57	46.71	54.89	58.5256	163.985	0.29287
7525	CS77218	USA	Rmx-A180	21.53	24.82	27.12	27.08	46.89	53.11	56.6189	162.977	0.291069
7322	CS77222	RUS	Rsch-4	29.25	38.9	40.99	41.88	67.54	76.58	81.8389	179.791	0.321098
9806	CS77223	GER	RÃ¼-2	35.45	42.86	48.01	45.61	66.65	73.6	77.8389	119.574	0.213553
9793	CS77224	GER	RÃ¼-N2	65.98	79.88	87.25	86.56	95.22	101.2	105.113	59.3109	0.105927
9768	CS77225	GER	RÃ¼4-16	40.08	49.81	54.29	54.82	89.38	88.82	94.2356	135.119	0.241316
9925	CS77226	FRA	RUM-20	24.97	32.17	34.18	35.38	61.86	71.84	77.0478	208.561	0.372481
9660	CS77236	ITA	Sarno-1	30.52	45.2	49.88	51.49	93.64	107.9	116.498	281.71	0.50312
9807	CS77240	GER	Schl-7	26.96	34.08	37	37.35	68.1	79.46	85.2933	216.37	0.386427
6966	CS77266	UK	Sq-1	38.59	45.4	47.85	48.01	89.98	102.8	109.934	184.878	0.330184
8386	CS77268	SWE	Sr:5	34.64	44.66	46.4	46.36	71.26	78.22	83.0622	139.787	0.249653
7346	CS77277	GER	Sten-0	40.99	49.42	52.3	52.13	63.44	66.42	69.2456	68.9328	0.123111
2317	CS77278	USA	Ste-40	39.67	47.43	50.99	50.5	80.89	96.09	102.359	158.026	0.282227
9585	CS77287	ESP	IP-Svi-0	29.73	41.12	44.7	44.6	64.14	71.06	75.6522	154.464	0.275866
6180	CS77339	SWE	TÃ„L 07	7.743	11.22	12.13	11.64	18.8	23.37	25.1063	224.246	0.400492
9899	CS77342	ESP	Tau-0	17.43	20.39	22.67	23.42	35.07	39.36	41.7967	139.797	0.249671
6189	CS77351	SWE	TDr-2	29.67	38.78	40.56	41.95	70.6	77.06	82.3256	177.471	0.316954
6191	CS77352	SWE	TDr-4	0.8903	1.18	1.346	1.325	2.86072	3.04139	3.60039	304.402	0.543648
6192	CS77353	SWE	TDr-5	19.61	26.34	27.06	28.72	55.74	64.39	69.3656	253.725	0.453142
6195	CS77356	SWE	TDr-9	25.59	31.22	33.73	34.58	65.59	74.47	79.9011	212.236	0.379043
9736	CS77361	ROU	Teiu-2	30.31	41.76	43.13	43.54	89.48	101.8	109.743	262.07	0.468044
6243	CS77381	SWE	Tottarp-2	18.16	21.88	23.58	24.22	47.29	56.27	60.5044	233.174	0.416438
351	CS77383	FRA	TOU-A1-89	35.36	48.94	51.3	53.81	111.8	125.6	135.627	283.56	0.506424
9926	CS77385	FRA	TRE-1	18.3	24.24	26.27	27	56.89	66.83	72.2222	294.657	0.526244
9900	CS77386	ESP	Tri-0	19.77	28.99	30.75	33	58.82	74.53	80.6144	307.761	0.549648
9590	CS77387	ESP	IP-Trs-0	32.05	42.8	45.42	50.77	95.96	112.8	121.772	279.945	0.499968
7373	CS77389	JPN	Tsu-0	34.35	42.9	44.87	47.31	92.8	108.3	116.517	239.204	0.427208
9794	CS77391	GER	TÃ¼-B1-2	42.36	59.07	61.78	64.87	92.34	100.9	107.404	153.552	0.274236
9809	CS77393	GER	TÃ¼-KB-6	16.15	26.13	29.42	31.2	77.39	86.67	94.5056	485.174	0.866498
9810	CS77394	GER	TÃ¼-KS-7	29.5	40.68	43.13	44.45	65.74	77.5	82.8333	180.791	0.322884
9811	CS77395	GER	TÃ¼-NK-12	19.03	23.17	24.51	24.49	26.94	29.03	30.1411	58.3873	0.104277
9783	CS77396	GER	TÃ¼-PK-7	12.24	17.74	19.54	19.77	36.54	40.75	43.9178	258.805	0.462214
9816	CS77398	GER	TÃ¼-WH	36.81	48.94	52.98	55.28	94.06	107.1	114.91	212.171	0.378927
1070	CS77643	SWE	BrÃ¶sarp-45-153	8.489	12.57	13.37	14.66	30.52	33.71	36.5123	330.113	0.589567
2057	CS77732	USA	Map-42	27.76	33.75	36.17	38.39	61.53	70.46	75.2044	170.909	0.305236
7566	CS78367	USA	627ME-13Y1	13.79	17.64	18.14	18.72	30.68	35.98	38.4456	178.793	0.319316
8427	CS78552	SWE	Ull2-13	7.06	8.323	8.841	9.379	20.91	25.98	28.0822	297.765	0.531795
6296	CS78774	CZE	UduI 1-11	33.44	43.56	46.05	49.94	85.45	98.3	105.507	215.51	0.384891
6390	CS78775	CZE	UduI 3-36	30.31	37.43	39.73	42.4	71.8	81.78	87.4989	188.68	0.336974
6396	CS78776	CZE	UduI 4-9	10.29	14.35	15.07	16.07	31.43	36.05	38.9122	278.156	0.496773
10022	CS78777	GER	Uk-3	34.22	46.11	50.35	52.82	73.29	79.44	84.4644	146.828	0.262227
5720	CS78781	UK	Cal-2	26.34	34.66	37.12	37.76	56.87	64.24	68.4511	159.875	0.28553
5726	CS78782	UK	Cnt-1	19.34	24.06	25.67	27.1	37.33	39.01	41.1956	113.007	0.201825
5748	CS78784	UK	Kil-0	16.4	21.99	23.06	24.1	44.8	53.31	57.4111	250.068	0.446609
5757	CS78785	UK	Mc-1	18.18	25.49	28.36	29.28	59.42	60.95	65.7022	261.398	0.466845
5772	CS78787	UK	Set-1	29.59	37.64	41.72	42.92	74.41	83.38	89.3567	201.983	0.360732
5784	CS78790	UK	Ty-1	25.38	34.29	38.63	37.95	71.82	78.9	84.8467	234.305	0.418458
5353	CS78792	UK	UKNW06-003	35.69	43.89	47.97	51.74	99.57	110.8	119.146	233.835	0.417618
5577	CS78797	UK	UKNW06-403	21.84	28.18	30.25	31.9	50.02	56.71	60.5844	177.401	0.31683
5644	CS78798	UK	UKNW06-481	32.46	40.56	42.22	43.95	72.07	79.83	85.0933	162.148	0.289589
5023	CS78799	UK	UKSE06-118	24.64	33.25	35.82	36.83	71.99	83.44	89.9733	265.152	0.473548
5236	CS78804	UK	UKSE06-470	36.75	47.41	48.47	50.21	68.32	73.23	77.2833	110.295	0.196981
5253	CS78805	UK	UKSE06-500	49.57	62.48	66.54	69.65	106.1	111.9	118.826	139.713	0.24952
5276	CS78806	UK	UKSE06-533	27.95	39.77	43.4	43.13	75.55	85.38	91.7611	228.305	0.407741
4779	CS78808	UK	UKSW06-179	18.24	25.01	27	29.52	58.61	64.31	69.4289	280.641	0.501211
4826	CS78810	UK	UKSW06-226	29.71	39.57	43.19	45.24	85.76	95.22	102.499	244.998	0.437555
4884	CS78811	UK	UKSW06-285	19.94	28.24	29.5	30.66	50.58	55.61	59.5733	198.763	0.354981
4900	CS78812	UK	UKSW06-302	25.51	31.22	32.51	33.21	58.78	67.95	72.6656	184.851	0.330136
8426	CS78816	SWE	Ull1-1	25.88	33.46	35.69	37.97	72.13	75.49	81.0022	212.992	0.380393
6973	CS78817	SWE	Ull2-3	6.687	10.25	10.91	11.51	26.85	32.24	35.0792	424.588	0.758295
6976	CS78823	AUT	Uod-7	28.94	34.82	36.4	38.99	71.41	80.48	86.2067	197.881	0.353406
9591	CS78826	ESP	IP-Vad-0	40.99	54.53	56.85	58.43	112.7	126.4	135.89	231.52	0.413484
9511	CS78835	POR	IP-Vav-0	13.27	18.14	19.42	20.35	46.96	56.17	60.9367	359.206	0.641526
9933	CS78839	FRA	VED-10	34.2	42.34	43.91	45.16	67.56	75.57	80.1667	134.405	0.240042
9596	CS78841	ESP	IP-Ver-5	37.68	47.14	48.99	52.09	80.44	89.57	95.3356	153.014	0.273275
9512	CS78842	POR	IP-Vid-1	24.51	33.19	35.96	37	59.96	68.34	73.21	198.694	0.354859
9597	CS78843	ESP	IP-Vig-1	14.02	17.87	18.82	19.46	36.69	43.66	46.9533	234.903	0.419525
9057	CS78847	SWE	VinslÃ¶v	21.26	26.75	27.64	28.68	50.33	57.52	61.5489	189.506	0.338448
9795	CS78852	GER	Wank-2	51.68	58.88	66.29	68.41	107.1	116.7	123.924	139.792	0.249662
7477	CS78853	USA	WAR	15.32	21.51	22.77	24.72	47.21	52.75	56.9089	271.468	0.484829
9938	CS78854	FRA	WAV-8	11.14	16.13	16.89	18.07	27.29	32.05	34.3733	208.558	0.372474
8419	CS78855	LTU	Wil-1	26.36	34.12	36.5	39.73	82.88	91.45	98.6822	274.364	0.49
7413	CS78856	LTU	Wil-2	22.63	26.63	27.33	27.45	38.86	41.53	43.63	92.7972	0.165731
9128	CS78864	ARM	Yeg-2	27.25	35.26	39.36	40.52	72.67	81.18	87.1722	219.898	0.392728
9130	CS78865	ARM	Yeg-4	40.95	57.45	62.3	61.64	89.57	94.31	100.239	144.784	0.258577
9131	CS78866	ARM	Yeg-5	47.66	61.95	64.99	66.4	100.3	108.8	115.593	142.537	0.254565
9133	CS78867	ARM	Yeg-7	45.28	58.7	62.3	63.91	94.82	103.7	110.191	143.355	0.256025
9134	CS78868	ARM	Yeg-8	12.34	17.95	19.71	19.86	37.81	44.02	47.54	285.251	0.509445
403	CS78873	CZE	Zdarec3	16.05	24.04	25.84	28.39	49.98	56.94	61.4833	283.074	0.505557
6424	CS78875	CZE	ZdrI 1-23	6.605	9.089	9.296	9.627	18.61	21.01	22.6106	242.325	0.432781
6445	CS78876	CZE	ZdrI 2-21	17.58	25.92	27.7	28.43	51.72	60.33	65.08	270.193	0.482553
6434	CS78877	CZE	ZdrI 2-9	9.006	14.1	15.3	16.36	37.54	44.08	47.9771	432.724	0.772825
9709	CS78878	BUL	Zerev-1-34	37.78	49.69	53.87	57.6	110.9	128.4	138.469	266.514	0.475981
9710	CS78879	BUL	Zerev-1-35	25.32	34.72	36.56	37.76	59.67	66.11	70.6422	178.998	0.319682
9644	CS78882	CRO	Zupan-1	26.94	36.6	39.69	39.73	73.29	78.55	84.2844	212.86	0.380158
7003	CS78888	SUI	Bs-1	24.7	30.91	32.55	32.73	49.15	53.62	56.8333	130.094	0.232343
6908	CS78894	UK	CIBC-5	25.61	32.84	35.74	37.08	71.91	80.64	86.7544	238.752	0.4264
7081	CS78895	POR	Co	4.928	7.536	8.199	8.841	19.11	22.77	24.7524	402.282	0.718456
7106	CS78897	GER	Dr-0	19.54	27.7	28.74	30.35	59.4	64.68	69.6956	256.681	0.458421
8214	CS78901	FRA	Gy-0	31.04	44.14	47.18	49.05	87.85	97.45	104.829	237.722	0.42456
8311	CS78903	AUT	In-0	12.36	17.12	17.76	18.51	34.24	40.41	43.5267	252.157	0.450342
8312	CS78904	GER	Is-0	22.57	30.27	31.66	32.57	54.89	61.37	65.6811	191.011	0.341136
8424	CS78905	IND	Kas-2	32.17	45.49	46.94	50.56	109.3	124.6	134.87	319.242	0.570151
9571	CS78914	ESP	IP-Pro-0	26.44	37.49	38.9	39.44	59.52	69.69	74.4956	181.753	0.324603
7305	CS78915	GER	Pt-0	8.861	14.37	16.27	17.97	42.63	50	54.571	515.856	0.921295
6963	CS78917	TJK	Sorbo	29.94	39.73	43.77	43.25	67	72.59	77.3289	158.28	0.28268
6981	CS78920	RUS	Ws-2	9.648	13.64	14.53	15.51	26.98	27.02	28.9502	200.064	0.357306
18694	CS78926	RUS	Pien	66.63	90.39	91.72	93.25	116.9	120.4	126.374	89.666	0.160139
14318	CS78930	RUS	Shu-1	18.51	24.99	27.37	27.7	48.3	51.7	55.3878	199.232	0.355818
15591	CS78939	AUT	OOE1-1	33.66	43.37	45.84	46.46	61.59	67.62	71.3933	112.101	0.200208
										Summation	55992.5	100
*Growth Rate (%) of each ecotype is calculated as [(Final Growth – Initial Growth) X 100]/Initial Growth.
#Proportionate tolerance of each ecotype is calculated as growth rate of each ecotype X 100/ the summation of growth rate of 417 ecotypes
The day of sowing the seeds was counted as “Day 0”.
