# Supplementary material for: Identification of multiple novel genetic mechanisms that regulate chilling tolerance in Arabidopsis
Source: Front Plant Sci. 2023 Jan 12;13:1094462. doi: 10.3389/fpls.2022.1094462 (PMC9878698; doi:10.3389/fpls.2022.1094462)
Supplement: Supplementary file 13 [file Table_3.xlsx]

## Sheet: Table-S3
Table-S3: Proportionate tolerance* of 417 Arabidopsis ecotypes under prolonged cold stress.
Accession ID	CS1		Accession ID	CS2	CS3	CS4	CS5		Accession ID	CS6	CS7	CS8		Accession ID	CS9	CS10	CS11		Accession ID	CS12	CS13	CS14		Accession ID	CS15	CS16	CS17
6992	0.216139		6992	0.216714	0.215564	0.215898	0.216059		9939	0.442045	1.24378	0.455538		9939	0.327956	0.643513	0.332106		9939	0.270496	0.298338	0.563711		9939	0.278303	0.33638	0.472789
9517	0.255388		9517	0.257795	0.252982	0.256657	0.255811		9976	0.150872	0.00575031	0.144825		9976	0.18621	0.157798	0.183607		9976	0.204841	0.17084	0.102825		9976	0.210752	0.190993	0.134324
7244	0.265874		7244	0.261269	0.270479	0.267485	0.266411		9979	0.162499	0.0496685	0.157381		9979	0.172652	0.13426	0.169403		9979	0.202175	0.165664	0.0894134		9979	0.20801	0.177086	0.173801
7347	0.199133		7347	0.195819	0.202448	0.203735	0.200667		9970	0.212543	0.209613	0.210756		9970	0.119652	0.0218385	0.113879		9970	0.203177	0.16761	0.0311321		9970	0.209041	0.122726	0.227324
5236	0.208401		5236	0.211494	0.205308	0.214455	0.210419		9972	0.214698	0.117815	0.213055		9972	0.110608	0.00146156	0.10429		9972	0.212225	0.18518	0.134527		9972	0.218349	0.103203	0.22963
7119	0.217092		7119	0.21458	0.219604	0.225919	0.220034		9984	0.700086	0.287663	0.730757		9984	0.281298	0.191788	0.283226		9984	0.26834	0.294151	0.175819		9984	0.276084	0.288523	0.748775
9571	0.277617		9571	0.283664	0.271571	0.270084	0.275106		9980	0.280194	0.313385	0.282911		9980	0.240334	0.145646	0.240311		9980	0.233621	0.22673	0.156474		9980	0.240363	0.246508	0.299681
7276	0.211509		7276	0.216874	0.206143	0.208158	0.210392		9965	0.3668	0.236369	0.375283		9965	0.342609	0.0587939	0.347458		9965	0.241748	0.242511	0.117944		9965	0.248725	0.35141	0.39231
4900	0.275932		4900	0.27742	0.274443	0.262199	0.271354		9964	0.378257	0.275542	0.387502		9964	0.123895	0.0124913	0.118324		9964	0.239024	0.237222	0.107865		9964	0.245922	0.127077	0.404564
9794	0.245514		9794	0.245608	0.245419	0.258701	0.24991		9981	0.235033	0.208726	0.234744		9981	0.176689	0.0556584	0.173633		9981	0.251744	0.261923	0.22963		9981	0.259009	0.181227	0.251379
6960	0.260317		6960	0.26554	0.255095	0.276112	0.265582		9963	0.358501	0.635491	0.366432		9963	0.223332	0.0946617	0.222498		9963	0.259596	0.277171	0.31945		9963	0.267087	0.229069	0.383434
9822	0.277319		9822	0.281469	0.273169	0.259969	0.271536		10004	0.282495	0.473477	0.285366		10004	0.111968	0.00390883	0.105829		10004	0.244346	0.247556	0.206464		10004	0.251397	0.114845	0.302142
9933	0.222514		9933	0.217362	0.227665	0.237142	0.22739		9959	0.248269	0.389366	0.248861		9959	0.131959	0.0584625	0.126772		9959	0.23451	0.228455	0.325546		9959	0.241277	0.135349	0.265536
7411	0.296893		7411	0.301815	0.291971	0.27566	0.289816		9958	0.217893	0.36261	0.216462		9958	0.152125	0.105878	0.147899		9958	0.184525	0.132069	0.00193729		9958	0.176923	0.156033	0.233046
7296	0.211985		7296	0.212129	0.21184	0.23254	0.218836		9960	0.18846	0.127719	0.18507		9960	0.118223	0.0226882	0.112382		9960	0.23308	0.225678	0.221908		9960	0.239806	0.12126	0.201567
5720	0.266263		5720	0.281244	0.251283	0.265995	0.266174		9955	0.153814	0.00842591	0.147648		9955	0.110322	0.00252375	0.104021		9955	0.19713	0.155866	0.075595		9955	0.202818	0.0677279	0.127073
7162	0.212179		7162	0.209658	0.2147	0.192539	0.205632		9956	0.419159	0.190071	0.431128		9956	0.21884	0.138934	0.217793		9956	0.205888	0.172873	0.0987612		9956	0.211829	0.224462	0.448311
7383	0.237512		7383	0.238717	0.236307	0.214358	0.229794		10008	0.174715	0.102737	0.17041		10008	0.112362	0.00594822	0.106241		10008	0.215718	0.191963	0.187768		10008	0.221944	0.115248	0.186865
9573	0.215162		9573	0.202558	0.227766	0.218726	0.21635		10009	0.166842	0.0725811	0.162013		10009	0.122591	0.0271069	0.116957		10009	0.206366	0.173802	0.130462		10009	0.212321	0.12574	0.178445
9726	0.28519		9726	0.271656	0.298724	0.304447	0.291609		10010	0.219076	0.25529	0.217724		10010	0.113514	0.00620315	0.107448		10010	0.204009	0.169224	0.0975419		10010	0.209896	0.11643	0.234312
6926	0.224501		6926	0.222298	0.226703	0.201843	0.216948		10015	0.29911	0.309689	0.303087		10015	0.110605	0.00195442	0.1044		10015	0.241175	0.241399	0.167447		10015	0.248135	0.113446	0.319912
9768	0.223157		9768	0.217987	0.228327	0.247284	0.231199		9952	0.265667	0.414643	0.267418		9952	0.198442	0.111147	0.196422		9952	0.190506	0.143002	0.0503967		9952	0.196003	0.203539	0.284144
9792	0.21745		9792	0.213689	0.22121	0.193448	0.209449		9990	0.213326	0.14664	0.211592		9990	0.11635	0.00483506	0.109704		9990	0.272633	0.302488	0.249951		9990	0.280501	0.0735014	0.228162
9749	0.2626		9749	0.265336	0.259864	0.232745	0.252649		10011	0.308456	0.605335	0.313055		10011	0.263005	0.466936	0.264062		10011	0.249528	0.257619	0.400735		10011	0.256729	0.269761	0.329908
5577	0.278478		5577	0.28942	0.267535	0.252059	0.269671		9998	0.191097	0.239325	0.187883		9998	0.158988	0.159242	0.155089		9998	0.22046	0.201172	0.219876		9998	0.226823	0.163072	0.204387
2057	0.277252		2057	0.292988	0.261515	0.258868	0.271124		9996	0.154112	0.00708072	0.147935		9996	0.157144	0.0867591	0.153157		9996	0.23277	0.225077	0.197116		9996	0.239488	0.161181	0.125385
9133	0.253455		9133	0.270946	0.235964	0.24887	0.251927		9999	0.242733	0.277907	0.242956		9999	0.138928	0.11616	0.134073		9999	0.199508	0.160484	0.0694986		9999	0.205265	0.142497	0.259614
8386	0.221133		8386	0.209611	0.232656	0.241693	0.227987		9995	0.179463	0.163492	0.175474		9995	0.146949	0.181761	0.142476		9995	0.206915	0.174869	0.212154		9995	0.212886	0.150723	0.191944
9838	0.20646		9838	0.212181	0.200738	0.231852	0.214924		10002	0.255072	0.50585	0.256117		10002	0.172481	0.147771	0.169225		10002	0.240748	0.240569	0.380414		10002	0.247695	0.176912	0.272812
6970	0.263206		6970	0.243932	0.282479	0.266136	0.264182		9997	0.282988	0.118199	0.285891		9997	0.184151	0.0823404	0.181451		9997	0.236364	0.232056	0.12274		9997	0.243185	0.188882	0.302669
7349	0.216378		7349	0.200487	0.232268	0.215597	0.216117		10001	0.212237	0.210648	0.21043		10001	0.109811	0.000441868	0.103539		10001	0.260652	0.279221	0.349932		10001	0.268174	0.109717	0.226997
7213	0.228108		7213	0.21205	0.244166	0.220061	0.225426		9943	0.169115	0.0702159	0.164438		9943	0.193716	0.130521	0.191472		9943	0.260664	0.279244	0.231256		9943	0.268186	0.198692	0.180877
9795	0.216946		9795	0.201232	0.23266	0.209696	0.214529		9941	0.1802	0.141762	0.17626		9941	0.153482	0.0631361	0.149321		9941	0.214461	0.189522	0.126398		9941	0.22065	0.157425	0.192732
7566	0.282078		7566	0.29533	0.268826	0.253063	0.272406		9946	0.529146	0.315809	0.548436		9946	0.387488	0.166108	0.394475		9946	0.254921	0.268092	0.0378788		9946	0.262278	0.397441	0.565946
9628	0.192632		9628	0.200091	0.185172	0.170901	0.185388		9949	0.422464	0.494911	0.434653		9949	0.241615	0.11735	0.241652		9949	0.245148	0.249113	0.24101		9949	0.252222	0.247821	0.451846
7236	0.238508		7236	0.228843	0.248172	0.268125	0.24838		9985	0.332685	0.603265	0.338897		9985	0.3357	0.433456	0.34022		9985	0.251298	0.261057	0.173543		9985	0.25855	0.344323	0.355823
7177	0.227831		7177	0.222522	0.233139	0.259152	0.238271		10005	0.164964	0.0669638	0.160011		10005	0.23959	0.479767	0.239531		10005	0.187558	0.137279	0.0276369		10005	0.192971	0.245745	0.176437
6243	0.295033		6243	0.270813	0.319253	0.297003	0.29569		9957	0.331521	0.568084	0.337656		9957	0.147768	0.130691	0.143334		9957	0.184525	0.131472	0.000298045		9957	0.17162	0.151564	0.354578
7062	0.231825		7062	0.2129	0.250749	0.227638	0.230429		9962	0.406218	0.598092	0.417325		9962	0.112963	0.00509848	0.106871		9962	0.285659	0.327783	0.48649		9962	0.293903	0.115864	0.434469
9783	0.318429		9783	0.293838	0.34302	0.337823	0.324894		9968	0.328834	0.458695	0.334789		9968	0.208972	0.102394	0.207454		9968	0.243624	0.246154	0.132901		9968	0.250654	0.21434	0.351703
6938	0.206082		6938	0.223374	0.188789	0.213253	0.208472		7000	0.366911	0.110498	0.375401		7000	0.344791	0.166295	0.349744		7000	0.268618	0.294691	0.112742		7000	0.27637	0.353648	0.392428
8077	0.219334		8077	0.225857	0.212812	0.189894	0.209521		6986	0.15268	0.0102293	0.14656		6986	0.155843	0.0723134	0.151794		6986	0.207226	0.175473	0.104451		6986	0.213207	0.159847	0.13399
6396	0.358092		6396	0.35522	0.360964	0.306785	0.34099		6897	0.190055	0.129197	0.186772		6897	0.124628	0.0381536	0.119092		6897	0.219792	0.199874	0.160944		6897	0.226134	0.127829	0.203273
9766	0.24731		9766	0.265383	0.229237	0.228117	0.240912		6987	0.321769	0.284264	0.327254		6987	0.236019	0.179806	0.23579		6987	0.202733	0.166746	0.126805		6987	0.208583	0.242082	0.344147
6981	0.269745		6981	0.25094	0.28855	0.246521	0.262004		6989	0.253354	0.580205	0.254285		6989	0.312033	0.300895	0.315425		6989	0.225042	0.210069	0.250764		6989	0.231536	0.320048	0.270974
9779	0.28638		9779	0.310013	0.262747	0.272955	0.281905		9758	0.258794	0.339697	0.260086		9758	0.130842	0.0491153	0.125601		9758	0.194701	0.15115	0.0642151		9758	0.20032	0.134203	0.276792
7127	0.21918		7127	0.238141	0.200219	0.234278	0.224213		6898	0.14946	0.00251299	0.143879		6898	0.110065	0.00206488	0.103778		6898	0.208789	0.178507	0.197522		6898	0.214814	0.0841477	0.159348
6982	0.218059		6982	0.197599	0.238519	0.221246	0.219121		6992	0.219364	0.52418	0.218032		6992	0.229139	0.523444	0.228581		6992	0.228802	0.217371	0.315386		6992	0.235405	0.235024	0.23462
9805	0.187932		9805	0.196145	0.179719	0.217126	0.197663		6997	0.199477	0.132597	0.19682		6997	0.251171	0.25212	0.251664		6997	0.297545	0.350865	0.33083		6997	0.306132	0.257623	0.21335
7323	0.201133		7323	0.197222	0.205043	0.170382	0.190883		7014	0.366481	0.746506	0.374942		7014	0.308817	0.446882	0.312056		7014	0.244087	0.247052	0.273524		7014	0.25113	0.31675	0.391969
6039	0.179922		6039	0.194174	0.16567	0.198226	0.186023		7002	0.339984	0.455147	0.346681		7002	0.253432	0.321799	0.254033		7002	0.298443	0.352608	0.214552		7002	0.307055	0.259942	0.363629
5950	0.213177		5950	0.195597	0.230757	0.235098	0.220484		7028	0.19898	0.227943	0.196291		7028	0.162418	0.196716	0.158683		7028	0.221683	0.203547	0.202806		7028	0.228081	0.16659	0.212819
8343	0.191495		8343	0.202821	0.180169	0.219551	0.200847		7013	0.151697	0.00777549	0.145616		7013	0.128542	0.0550636	0.123192		7013	0.215882	0.192281	0.162163		7013	0.222112	0.131844	0.140726
9738	0.228946		9738	0.210776	0.247115	0.255403	0.237765		7025	0.16977	0.040267	0.162965		7025	0.175743	0.193912	0.172642		7025	0.24494	0.248709	0.291813		7025	0.252008	0.180258	0.0768566
9821	0.222425		9821	0.199946	0.244904	0.222315	0.222388		7026	0.153279	0.0171327	0.147135		7026	0.148179	0.125677	0.143765		7026	0.221308	0.202818	0.269053		7026	0.227695	0.151986	0.130231
6390	0.262029		6390	0.246064	0.277994	0.301981	0.275346		5837	0.225479	0.247899	0.224554		5837	0.111513	0.00577827	0.105352		5837	0.209409	0.179712	0.10567		5837	0.215452	0.114378	0.24116
6959	0.252381		6959	0.2268	0.277962	0.261461	0.255408		6903	0.211593	0.280716	0.209744		6903	0.10977	0.000688294	0.1035		6903	0.214287	0.189185	0.0792528		6903	0.220471	0.0687256	0.226309
9979	0.176959		9979	0.191494	0.162424	0.159932	0.171283		6904	0.232918	0.566014	0.232488		6904	0.180805	0.201985	0.177945		6904	0.205161	0.171461	0.119489		6904	0.211081	0.185449	0.249117
6963	0.230881		6963	0.211959	0.249804	0.259216	0.240326		7031	0.248563	0.277611	0.249174		7031	0.110439	0.00141058	0.104131		7031	0.218452	0.197273	0.202806		7031	0.224756	0.104509	0.265849
9537	0.205456		9537	0.223722	0.187191	0.227211	0.212708		7062	0.231292	0.339106	0.230754		7062	0.266539	0.523614	0.267763		7062	0.224776	0.209552	0.187768		7062	0.231262	0.273385	0.247378
9862	0.259734		9862	0.237432	0.282036	0.289463	0.269644		7061	0.240438	0.212717	0.240509		7061	0.197408	0.248211	0.195339		7061	0.240813	0.240695	0.366595		7061	0.247762	0.202478	0.25716
8290	0.223894		8290	0.227806	0.219982	0.267026	0.238271		7068	0.26131	0.231047	0.26277		7068	0.242505	0.166635	0.242584		7068	0.201824	0.164983	0.0646215		7068	0.207649	0.248734	0.279483
8326	0.215207		8326	0.203713	0.2267	0.183372	0.204595		7071	0.619149	0.139515	0.644432		7072	0.115686	0.0161452	0.109724		7072	0.24124	0.241525	0.171511		7071	0.786721	0.4655	0.662209
5784	0.313316		5784	0.306331	0.320302	0.260342	0.295658		7072	0.223259	0.222326	0.222186		7064	0.176138	0.202664	0.173055		7064	0.235547	0.230468	0.327578		7072	0.248202	0.118658	0.238786
7096	0.158349		7096	0.172283	0.144415	0.143697	0.153465		7064	0.295847	0.69802	0.299606		7077	0.130262	0.043677	0.124995		7077	0.277806	0.312533	0.465356		7064	0.242344	0.180662	0.316422
9506	0.215253		9506	0.207456	0.22305	0.18021	0.203572		7077	0.33157	0.504076	0.337707		7460	0.110418	0.0013341	0.10411		7460	0.237692	0.234634	0.20118		7077	0.285823	0.133608	0.35463
7520	0.235036		7520	0.25008	0.219991	0.202823	0.224298		7460	0.168847	0.0251447	0.162079		7419	0.125546	0.0491153	0.120054		7419	0.245516	0.249829	0.271492		7460	0.244551	0.104679	0.0632165
9817	0.218144		9817	0.223306	0.212982	0.260086	0.232125		7419	0.149801	0.00113824	0.143796		7096	0.153509	0.124573	0.149348		7096	0.184525	0.135184	0.0165415		7419	0.252601	0.128771	0.156157
5921	0.204805		5921	0.206605	0.203004	0.16867	0.19276		7096	0.237444	0.327132	0.237316		766	0.109525	0.000169949	0.103305		766	0.207864	0.176711	0.134527		7096	0.187142	0.157452	0.253958
768	0.210016		768	0.222161	0.197872	0.178379	0.19947		766	0.268214	0.709107	0.270133		7102	0.230998	0.455804	0.23053		7102	0.208995	0.178907	0.12396		766	0.213863	0.112293	0.286867
7525	0.236899		7525	0.219638	0.254159	0.274344	0.24938		7102	0.256688	0.458399	0.257841		7103	0.239431	0.237674	0.239364		7103	0.206163	0.173408	0.116237		7102	0.215026	0.236932	0.27454
9831	0.229273		9831	0.254746	0.2038	0.235322	0.231289		7103	0.154463	0.00638595	0.148271		7107	0.275894	0.428952	0.277564		7107	0.2273	0.214454	0.146313		7103	0.212112	0.245581	0.0583644
7248	0.220929		7248	0.220381	0.221478	0.266711	0.23619		7107	0.150167	0.00319298	0.144148		6915	0.232165	0.179466	0.231752		6915	0.192696	0.147255	0.0312947		7107	0.233859	0.282981	0.101198
6976	0.275281		6976	0.264037	0.286525	0.228683	0.259749		6915	0.176078	0.0860329	0.171864		7117	0.165401	0.122873	0.161808		7117	0.234348	0.22814	0.267427		6915	0.198257	0.238128	0.188324
9854	0.203407		9854	0.200062	0.206753	0.166044	0.190953		7117	0.228155	0.343097	0.227408		7109	0.172011	0.114716	0.168732		7109	0.212601	0.18591	0.123553		7117	0.241111	0.16965	0.244023
7250	0.198141		7250	0.220797	0.175486	0.190673	0.195652		7109	0.229545	0.279385	0.228891		7119	0.233433	0.119984	0.23308		7119	0.226549	0.212996	0.242229		7109	0.218736	0.176429	0.245509
9639	0.209199		9639	0.220609	0.197789	0.25097	0.223123		7119	0.17166	0.00192776	0.164779		7120	0.233345	0.122109	0.232988		7120	0.234185	0.227825	0.195897		7119	0.233087	0.239429	0.00441354
159	0.207986		159	0.232982	0.182989	0.209476	0.208483		7120	0.238039	0.236221	0.23795		7127	0.212827	0.173773	0.211493		7127	0.251424	0.261301	0.31945		7120	0.240943	0.239339	0.254594
8365	0.207311		8365	0.212733	0.201888	0.16786	0.19416		7127	0.159013	0.0351819	0.153662		7133	0.129698	0.060162	0.124403		7133	0.250977	0.260433	0.568182		7127	0.25868	0.218294	0.170071
9883	0.239778		9883	0.216156	0.2634	0.213264	0.23094		7133	0.198576	0.249969	0.19586		6919	0.111143	0.00453764	0.104794		6919	0.192281	0.146449	0.0471453		7133	0.25822	0.133029	0.212387
9816	0.275814		9816	0.251852	0.299776	0.32324	0.291623		6919	0.15112	0.0107763	0.145062		7161	0.129077	0.0529392	0.123752		7161	0.234048	0.227558	0.36944		6919	0.197829	0.0992875	0.0761117
9980	0.223688		9980	0.221279	0.226097	0.275767	0.241048		7161	0.15152	0.00886938	0.145671		7143	0.255583	0.3512	0.256286		7143	0.225603	0.211159	0.180046		7161	0.240802	0.132392	0.162058
7208	0.183826		7208	0.206912	0.16074	0.187467	0.185039		7143	0.220484	0.260168	0.219226		7147	0.377334	0.158316	0.383838		7147	0.213798	0.188235	0.0445848		7143	0.232113	0.262148	0.235818
7061	0.206901		7061	0.22809	0.185713	0.23664	0.216814		7147	0.333445	0.221587	0.339708		430	0.488486	0.0620995	0.500285		430	0.271322	0.299942	0.0134567		7147	0.219968	0.387027	0.356636
9596	0.229504		9596	0.214088	0.244921	0.276076	0.245028		6922	0.152952	0.0125649	0.147198		6922	0.226129	0.262826	0.225428		6922	0.184525	0.139725	0.0187768		430	0.279152	0.501034	0.712759
7003	0.231588		7003	0.239508	0.223668	0.185963	0.21638		7163	0.246321	0.288403	0.246784		7163	0.131265	0.0626263	0.126045		7163	0.211912	0.184571	0.150377		6922	0.177608	0.231937	0.163589
9826	0.283479		9826	0.247571	0.319387	0.297097	0.288019		7165	0.358916	0.24583	0.366875		7165	0.23674	0.172244	0.236545		7165	0.278274	0.313441	0.282059		7163	0.218027	0.134637	0.263452
7103	0.210259		7103	0.195271	0.225247	0.252633	0.224384		6924	0.200148	0.150188	0.197537		6924	0.29053	0.201815	0.292898		6924	0.340491	0.434263	0.25747		7165	0.286304	0.242821	0.383878
9693	0.227814		9693	0.228446	0.227182	0.282631	0.246086		7162	0.19563	0.182266	0.192718		7162	0.22822	0.240648	0.227619		7162	0.221352	0.202904	0.230036		6924	0.350317	0.297993	0.214068
6189	0.242104		6189	0.216608	0.267599	0.277642	0.25395		7424	0.158847	0.0449382	0.153486		7424	0.116538	0.0209038	0.110617		7424	0.225227	0.210429	0.236133		7162	0.22774	0.234082	0.209236
7320	0.211685		7320	0.237738	0.185632	0.200664	0.208011		7177	0.263312	0.324767	0.264905		7177	0.247821	0.312792	0.248153		7177	0.234934	0.229278	0.17842		7424	0.231727	0.119532	0.169895
7207	0.22277		7207	0.243622	0.201919	0.264273	0.236605		763	0.149766	0.00137475	0.143763		763	0.11191	0.00488604	0.105518		763	0.20373	0.168683	0.0881942		7177	0.241714	0.254186	0.281624
5276	0.277318		5276	0.239899	0.314737	0.282671	0.279102		7202	0.149584	0.00768679	0.145075		7202	0.141593	0.136639	0.136865		7202	0.211414	0.183605	0.174356		763	0.209609	0.0942255	0.156476
9807	0.283206		9807	0.262741	0.30367	0.344851	0.303754		8420	0.418816	0.24447	0.430762		8420	0.307134	0.365986	0.310293		8420	0.259834	0.277632	0.24101		7202	0.217515	0.14523	0.158166
9886	0.251552		9886	0.223805	0.2793	0.290825	0.264643		7192	0.203083	0.172362	0.200666		7192	0.326461	0.509168	0.330541		7192	0.271403	0.300098	0.344242		8420	0.267332	0.315024	0.447944
7344	0.160809		7344	0.172164	0.149453	0.131121	0.150913		6926	0.205083	0.289881	0.2028		6926	0.240979	0.522424	0.240986		6926	0.234698	0.228821	0.316605		7192	0.279235	0.334847	0.217206
10011	0.241885		10011	0.236344	0.247425	0.303583	0.262451		7199	0.255222	0.354775	0.256277		7199	0.212952	0.216515	0.211624		7199	0.194341	0.150451	0.0503967		6926	0.241471	0.247169	0.219346
8357	0.229659		8357	0.261238	0.19808	0.240404	0.23324		6929	0.15286	0.0147823	0.147101		6929	0.166884	0.169439	0.163361		6929	0.20541	0.171946	0.106077		7199	0.19995	0.218422	0.272972
5830	0.192052		5830	0.217666	0.166437	0.180183	0.188095		7203	0.232903	0.32595	0.232472		7203	0.281291	0.45113	0.283219		7203	0.184525	0.137305	0.0178827		6929	0.211338	0.171171	0.163491
7514	0.190158		7514	0.185988	0.194328	0.240385	0.2069		7207	0.268515	0.478651	0.270455		7207	0.214634	0.123638	0.213386		7207	0.257211	0.272539	0.288968		7203	0.178478	0.288517	0.2491
6929	0.175778		6929	0.194558	0.156998	0.150445	0.167334		6931	0.287272	0.343984	0.29046		6931	0.160212	0.138169	0.156371		6931	0.226358	0.212624	0.198742		7207	0.264633	0.220147	0.28719
7373	0.287782		7373	0.25072	0.324844	0.327593	0.301053		7209	0.203688	0.236812	0.201312		7209	0.141319	0.0921975	0.136577		7209	0.191462	0.14486	0.0345461		6931	0.23289	0.164328	0.307251
7332	0.182433		7332	0.206878	0.157989	0.168263	0.17771		7208	0.190476	0.14191	0.18722		7208	0.170862	0.170289	0.167528		7208	0.218453	0.197274	0.222314		7209	0.196987	0.144949	0.217854
6192	0.295225		6192	0.25214	0.33831	0.297303	0.295918		7218	0.486598	0.198925	0.503056		7218	0.480301	0.126867	0.491709		7218	0.2561	0.270382	0.192645		7208	0.224757	0.175251	0.203723
2317	0.224424		2317	0.19928	0.249568	0.192353	0.213734		7223	0.279673	0.542954	0.282356		7223	0.163765	0.178617	0.160093		7223	0.207805	0.176597	0.171105		7218	0.263491	0.492638	0.520439
7068	0.20965		7068	0.191162	0.228139	0.257182	0.225494		7236	0.272429	0.635195	0.274629		7236	0.2638	0.31721	0.264894		7236	0.241608	0.242239	0.274337		7223	0.213802	0.167971	0.299124
7102	0.207634		7102	0.197953	0.217314	0.263976	0.226414		7520	0.206078	0.276281	0.203862		7520	0.233844	0.351115	0.233511		7520	0.264029	0.285779	0.459666		7236	0.24858	0.270576	0.291375
6904	0.182208		6904	0.194321	0.170094	0.229238	0.197884		7250	0.193734	0.164527	0.190695		7250	0.186536	0.0376098	0.183949		7250	0.233113	0.225743	0.399922		7520	0.271649	0.239851	0.22041
6979	0.205647		6979	0.229196	0.182098	0.174931	0.195408		7255	0.443298	0.343097	0.456874		7255	0.361606	0.177359	0.36736		7255	0.289579	0.335396	0.23532		7250	0.23984	0.191328	0.207208
7231	0.217222		7231	0.24264	0.191805	0.185621	0.206689		8337	0.477817	0.515311	0.493691		8337	0.360255	0.507553	0.365944		8337	0.258318	0.27469	0.356435		7255	0.297936	0.370894	0.474128
8238	0.165323		8238	0.187798	0.142848	0.189544	0.173397		7244	0.271778	0.520337	0.273935		7244	0.287511	0.280756	0.289735		7244	0.275842	0.308719	0.170739		8337	0.265773	0.369509	0.511048
9787	0.22315		9787	0.217234	0.229066	0.169771	0.205357		6938	0.216676	0.361427	0.215165		6938	0.200678	0.140888	0.198764		6938	0.235834	0.231026	0.358467		7244	0.283803	0.294897	0.29068
7306	0.248289		7306	0.21307	0.283508	0.228535	0.241705		7248	0.270992	0.785235	0.273097		7248	0.235425	0.329107	0.235167		7248	0.232673	0.224889	0.30807		6938	0.24264	0.205832	0.231746
9785	0.250944		9785	0.216201	0.285687	0.286635	0.262841		6940	0.254668	0.468303	0.255686		6940	0.160321	0.203854	0.156485		6940	0.209351	0.179599	0.250764		7248	0.239388	0.241472	0.289839
9789	0.179722		9789	0.197376	0.162068	0.221864	0.193769		8343	0.223075	0.276725	0.22199		8343	0.191514	0.297156	0.189165		8343	0.214135	0.188888	0.236539		6940	0.215393	0.164439	0.27238
9806	0.217884		9806	0.221855	0.213912	0.164306	0.200024		7430	0.168647	0.119589	0.163939		7430	0.109563	0.000169949	0.103309		7430	0.216367	0.193224	0.196303		8343	0.220314	0.196434	0.23859
9736	0.307184		9736	0.268321	0.346047	0.364012	0.326127		772	0.259271	0.452043	0.260595		772	0.124919	0.0355194	0.119396		772	0.225531	0.211019	0.234101		7430	0.222611	0.112377	0.180376
5644	0.252542		5644	0.251694	0.253391	0.189907	0.231664		6945	0.151809	0.00768679	0.145979		6945	0.21335	0.246511	0.212041		6945	0.252807	0.263987	0.322295		772	0.232039	0.128128	0.277302
7067	0.231155		7067	0.264784	0.197527	0.213167	0.225159		7268	0.180364	0.118111	0.176435		7268	0.289835	0.448666	0.292169		7268	0.236384	0.232094	0.167447		6945	0.260103	0.21883	0.162366
9690	0.206268		9690	0.200133	0.212403	0.266727	0.226421		7258	0.157128	0.00731724	0.15083		7258	0.513904	0.175388	0.526913		7258	0.278626	0.314125	0.208089		7268	0.243205	0.29728	0.192907
9810	0.247032		9810	0.223386	0.270678	0.306883	0.266982		7276	0.2115	0.287663	0.209644		7276	0.219124	0.335905	0.21809		7276	0.228971	0.2177	0.243855		7258	0.286666	0.527104	0.110823
7186	0.151783		7186	0.169562	0.134003	0.183516	0.16236		7282	0.150269	0.00379905	0.144245		7282	0.227397	0.460308	0.226757		7282	0.184525	0.135401	0.0113257		7276	0.235579	0.224753	0.226209
8311	0.290915		8311	0.244973	0.336856	0.2955	0.292443		7287	0.160627	0.0270959	0.154188		7287	0.132658	0.106813	0.127504		7287	0.24865	0.255915	0.431623		7282	0.158729	0.233238	0.152003
7064	0.194403		7064	0.223102	0.165703	0.219732	0.202846		7298	0.1521	0.00978588	0.146003		7298	0.196902	0.221359	0.194809		7298	0.184525	0.140089	0.03353		7287	0.255826	0.136065	0.098136
5890	0.188633		5890	0.199592	0.177674	0.24228	0.206515		8357	0.244263	0.416565	0.244588		8357	0.210553	0.282201	0.20911		8357	0.275809	0.308655	0.530791		7298	0.181403	0.20196	0.137873
6989	0.25335		6989	0.213152	0.293548	0.249352	0.252017		7523	0.240798	0.323141	0.240893		7523	0.126664	0.0448666	0.121225		7523	0.222992	0.206088	0.164196		8357	0.283769	0.215962	0.261251
7028	0.181384		7028	0.209971	0.152797	0.195837	0.186202		7306	0.232204	0.619822	0.231726		7306	0.301361	0.566356	0.304245		7306	0.224955	0.209901	0.180859		7523	0.229427	0.129918	0.257545
6966	0.24032		6966	0.206172	0.274468	0.214239	0.231626		6951	0.15339	0.0120919	0.147241		6951	0.129597	0.0821705	0.124298		6951	0.216389	0.193267	0.252796		7306	0.231447	0.309102	0.248353
7109	0.181595		7109	0.201369	0.161821	0.224551	0.195914		6956	0.154846	0.0117224	0.148639		6956	0.230161	0.231386	0.229653		6956	0.212233	0.185195	0.174356		6951	0.222634	0.132926	0.129565
6933	0.223945		6933	0.236527	0.211362	0.29059	0.24616		6958	0.294239	0.672299	0.297891		6958	0.318968	0.530582	0.32269		6958	0.216609	0.193693	0.0735629		6956	0.218358	0.236073	0.121449
9998	0.179191		9998	0.208813	0.14957	0.188078	0.182154		7314	0.168223	0.0326541	0.16148		7314	0.173736	0.186689	0.17054		7314	0.230812	0.221274	0.211747		6958	0.22286	0.327161	0.314702
7199	0.192205		7199	0.184074	0.200337	0.25119	0.211867		8366	0.175607	0.0460616	0.168568		8366	0.2126	0.305994	0.211255		8366	0.196271	0.139752	0.0205651		7314	0.237473	0.178199	0.0796476
9985	0.276917		9985	0.238022	0.315813	0.32743	0.293755		7471	0.199536	0.0439478	0.191538		7471	0.152852	0.0989105	0.148661		7471	0.236202	0.168185	0.0631855		8366	0.132686	0.218061	0.0682184
9873	0.284867		9873	0.242484	0.32725	0.2557	0.275145		7319	0.17992	0.132745	0.175961		7319	0.170267	0.13494	0.166905		7319	0.283625	0.323833	0.500715		7471	0.122104	0.156778	0.0490068
4884	0.246891		4884	0.206439	0.287344	0.239734	0.244505		7320	0.203885	0.129345	0.201522		7320	0.197322	0.145307	0.195249		7320	0.250999	0.260476	0.31376		7319	0.29181	0.174641	0.192433
7382	0.160695		7382	0.173911	0.147479	0.124347	0.148579		7514	0.244243	0.266081	0.244567		7514	0.206565	0.274978	0.204933		7514	0.196363	0.154376	0.062183		7320	0.258242	0.20239	0.218065
5993	0.171136		5993	0.185432	0.15684	0.219483	0.187252		7323	0.173117	0.063416	0.168706		7323	0.217955	0.271579	0.216865		7323	0.208223	0.177409	0.144687		7514	0.202029	0.211871	0.26123
9941	0.17376		9941	0.203131	0.14439	0.177353	0.174958		6961	0.331337	1.21259	0.337459		6961	0.223485	0.461922	0.222659		6961	0.198219	0.157981	0.0975419		7323	0.214232	0.223554	0.185157
428	0.319074		428	0.284492	0.353657	0.256062	0.29807		7332	0.170964	0.118406	0.16641		7332	0.167937	0.215836	0.164465		7332	0.218418	0.197205	0.296284		6961	0.203939	0.229226	0.35438
7002	0.260547		7002	0.282675	0.238419	0.334612	0.285235		7333	0.152674	0.017384	0.146554		7333	0.181529	0.198841	0.178703		7333	0.235397	0.230179	0.456821		7332	0.224721	0.172251	0.182854
9995	0.167113		9995	0.195983	0.138243	0.176628	0.170285		7344	0.151457	0.00838156	0.145385		7344	0.158864	0.245407	0.154959		7344	0.184525	0.13179	0.00163925		7333	0.242191	0.186192	0.134031
7000	0.289396		7000	0.254426	0.324365	0.361114	0.313302		7337	0.151764	0.00954936	0.145681		7337	0.182465	0.179636	0.179684		7337	0.200599	0.162603	0.130462		7344	0.187013	0.162945	0.142492
15591	0.221913		15591	0.236843	0.206983	0.290712	0.244846		7343	0.152253	0.0107467	0.14615		7343	0.144783	0.10112	0.140207		7343	0.196089	0.153845	0.0942905		7337	0.206388	0.187152	0.14024
9512	0.302607		9512	0.317935	0.28728	0.223892	0.276369		6967	0.154587	0.00718419	0.148391		6967	0.398594	0.324093	0.40611		6967	0.269663	0.29672	0.191832		7343	0.201748	0.148502	0.136825
5726	0.228997		5726	0.250172	0.207823	0.295102	0.251032		7347	0.207005	0.221882	0.20485		7347	0.215196	0.196206	0.213975		7347	0.206741	0.174531	0.138184		6967	0.277445	0.408832	0.122803
9774	0.155197		9774	0.17764	0.132753	0.133284	0.147892		7349	0.219058	0.282785	0.217705		7349	0.246894	0.48699	0.247183		7349	0.21167	0.184102	0.144687		7347	0.212708	0.220724	0.221402
10005	0.201523		10005	0.177649	0.225397	0.162358	0.188468		7350	0.184095	0.0121437	0.176715		7350	0.131873	0.0881187	0.126682		7350	0.205745	0.172595	0.133714		7349	0.217779	0.253236	0.234292
9825	0.248675		9825	0.27796	0.219391	0.31396	0.270437		7356	0.16453	0.0847025	0.159547		7356	0.252739	0.570605	0.253307		7356	0.208017	0.177008	0.159725		7350	0.211682	0.13526	0.0592838
7106	0.304563		7106	0.268075	0.341051	0.384246	0.331124		6970	0.270408	0.71502	0.272473		6970	0.300267	0.527607	0.303099		6970	0.257539	0.273176	0.514127		7356	0.21402	0.259232	0.175973
6997	0.259058		6997	0.281825	0.236292	0.196325	0.238147		7372	0.182394	0.157284	0.178601		7372	0.136769	0.110127	0.131811		7372	0.237227	0.233732	0.310509		6970	0.264971	0.30798	0.289214
7477	0.310119		7477	0.265475	0.354762	0.26024	0.293492		7378	0.1646	0.0536597	0.159622		7378	0.15531	0.147261	0.151236		7378	0.231498	0.222606	0.289374		7372	0.244073	0.140282	0.195079
7081	0.404864		7081	0.333664	0.476065	0.45457	0.421433		6975	0.163102	0.0304515	0.156564		6975	0.23327	0.253479	0.23291		6975	0.240065	0.239243	0.223127		7378	0.238178	0.1593	0.176048
7322	0.244947		7322	0.220142	0.269751	0.318918	0.269604		7382	0.152506	0.0139545	0.146393		7382	0.156765	0.247871	0.15276		7382	0.184525	0.131747	0.00163925		6975	0.246993	0.239262	0.0910348
9926	0.322172		9926	0.268078	0.376265	0.376102	0.340149		7383	0.217799	0.391139	0.216362		7383	0.251188	0.273363	0.251681		7383	0.252033	0.262483	0.379601		7382	0.188911	0.160792	0.13513
9823	0.273892		9823	0.313357	0.234426	0.228013	0.258599		7387	0.222066	0.219813	0.220914		7387	0.34169	0.133895	0.346495		7387	0.26031	0.278557	0.212154		7383	0.259306	0.25764	0.232946
6922	0.188119		6922	0.163506	0.212733	0.150535	0.175591		7394	0.149459	0.000147823	0.143467		7394	0.355175	0.258833	0.360623		7394	0.203768	0.168756	0.0772207		7387	0.267822	0.350467	0.23751
7298	0.176119		7298	0.167	0.185237	0.126872	0.159703		7404	0.154671	0.0187587	0.148471		7404	0.259504	0.341428	0.260394		7404	0.281323	0.319362	0.477143		7394	0.209648	0.364299	0.159358
7117	0.188785		7117	0.221967	0.155603	0.173296	0.183622		6979	0.177739	0.165266	0.173635		6979	0.193565	0.334715	0.191313		6979	0.24198	0.242962	0.320669		7404	0.289441	0.26617	0.12236
9981	0.202333		9981	0.238444	0.166222	0.23132	0.211995		9766	0.231779	0.0685011	0.231273		9766	0.243673	0.0689569	0.243808		9766	0.280186	0.317154	0.148751		6979	0.248963	0.198537	0.1901
9591	0.286518		9591	0.255316	0.317719	0.218864	0.263966		7411	0.280085	0.386557	0.282795		7411	0.310357	0.288744	0.313669		7411	0.31865	0.39185	0.462918		9766	0.288271	0.249932	0.247898
7356	0.217397		7356	0.197027	0.237767	0.161931	0.198908		6982	0.224797	0.418339	0.223827		6982	0.253538	0.468975	0.254144		6982	0.208621	0.17818	0.190207		7411	0.327846	0.318329	0.299564
7337	0.180828		7337	0.190001	0.171656	0.12905	0.163569		768	0.181242	0.102441	0.177372		768	0.210332	0.266565	0.208879		768	0.234553	0.228539	0.292219		6982	0.214641	0.260051	0.240431
6744	0.272137		6744	0.324764	0.219511	0.287483	0.277253		6984	0.167075	0.0301411	0.160378		6984	0.110444	0.00428272	0.104135		6984	0.187268	0.136714	0.0211341		768	0.241322	0.215735	0.193847
6958	0.252618		6958	0.205165	0.300072	0.28959	0.264942		9817	0.264261	0.311906	0.265917		9817	0.226394	0.166125	0.225706		9817	0.235762	0.230886	0.170292		6984	0.192672	0.0964151	0.0818887
7413	0.180248		7413	0.171413	0.189082	0.126134	0.16221		9609	0.154286	0.0138954	0.148102		9609	0.188071	0.174793	0.185557		9609	0.198358	0.158252	0.0658408		9817	0.242565	0.232209	0.282639
9925	0.269591		9925	0.242752	0.29643	0.198055	0.245745		9513	0.252871	0.23563	0.25377		9513	0.403611	0.229092	0.411366		9513	0.204304	0.169799	0.0395045		9609	0.204082	0.192902	0.124425
6907	0.217865		6907	0.23969	0.19604	0.159426	0.198385		9514	0.154105	0.00546945	0.148428		9514	0.351284	0.140591	0.356546		9514	0.336477	0.426468	0.333309		9513	0.2102	0.413979	0.270458
6908	0.271957		6908	0.219488	0.324425	0.251735	0.265216		9646	0.218192	0.243612	0.216781		9646	0.349042	0.164672	0.354197		9646	0.308381	0.371907	0.269988		9514	0.346187	0.360307	0.164823
7209	0.157147		7209	0.181347	0.132947	0.20047	0.171588		9517	0.260777	0.486337	0.262202		9517	0.268912	0.303359	0.27025		9517	0.272175	0.301597	0.26255		9646	0.31728	0.358007	0.233366
7387	0.284002		7387	0.246557	0.321448	0.218558	0.262187		9506	0.183103	0.180196	0.179357		9506	0.237095	0.281606	0.236917		9506	0.219027	0.19839	0.136559		9517	0.280029	0.27582	0.278914
6932	0.201518		6932	0.218419	0.184616	0.143819	0.182285		9774	0.151147	0.00866242	0.145088		9774	0.141113	0.133835	0.136362		9774	0.187549	0.137261	0.0170698		9506	0.225348	0.243186	0.195837
1070	0.341471		1070	0.273798	0.409144	0.317253	0.333398		5830	0.183075	0.0768679	0.179327		5830	0.176918	0.109447	0.173873		5830	0.229808	0.219324	0.086731		9774	0.192961	0.144738	0.144842
9629	0.232452		9629	0.217728	0.247177	0.161787	0.208897		9821	0.225884	0.438591	0.224985		9821	0.260326	0.447901	0.261254		9821	0.211099	0.182993	0.166634		5830	0.23644	0.181462	0.195807
9646	0.310226		9646	0.292088	0.328364	0.214745	0.278399		9822	0.264142	0.290472	0.265791		9822	0.29037	0.337604	0.29273		9822	0.29717	0.350135	0.205976		9821	0.217191	0.267013	0.241593
6041	0.209531		6041	0.182102	0.236959	0.158119	0.192394		8256	0.173231	0.0478355	0.166287		8256	0.201327	0.188049	0.199445		8256	0.198115	0.157779	0.0568995		9822	0.305745	0.297829	0.282513
7461	0.197418		7461	0.229128	0.165709	0.158733	0.184523		8259	0.153364	0.0102441	0.147217		8259	0.191332	0.0687445	0.188974		8259	0.213645	0.187937	0.155661		8256	0.203832	0.206498	0.0714212
7192	0.282093		7192	0.257064	0.307122	0.199874	0.254687		9778	0.151512	0.0113824	0.145438		9778	0.520012	0.415951	0.533313		9778	0.217793	0.195992	0.17842		8259	0.21981	0.196247	0.129718
9057	0.248197		9057	0.217634	0.278759	0.18405	0.226814		9796	0.16191	0.0229126	0.156753		9796	0.328356	0.16276	0.332525		9796	0.337543	0.428538	0.249098		9778	0.224078	0.53337	0.142083
7268	0.24828		7268	0.223895	0.272665	0.177514	0.224691		9823	0.231673	0.29535	0.23116		9823	0.249188	0.112591	0.249586		9823	0.330836	0.415513	0.336113		9796	0.347284	0.33679	0.173171
6042	0.233021		6042	0.233819	0.232222	0.156875	0.207639		9779	0.277336	0.28249	0.279863		9779	0.279292	0.194422	0.281124		9779	0.327306	0.408658	0.410083		9823	0.340384	0.255589	0.247785
9958	0.152994		9958	0.162875	0.143113	0.21445	0.17348		9522	0.260875	0.490624	0.262306		9522	0.161284	0.109362	0.157494		9522	0.301669	0.358873	0.691735		9779	0.336751	0.286466	0.296624
7343	0.160968		7343	0.185729	0.136206	0.125907	0.149281		9775	0.162785	0.0771636	0.157687		9775	0.11008	0.00186094	0.103792		9775	0.225112	0.210206	0.275962		9522	0.310374	0.165427	0.279018
9943	0.214566		9943	0.246892	0.18224	0.166443	0.198525		9813	0.18326	0.16704	0.179525		9813	0.112019	0.0108768	0.105882		9813	0.21078	0.182373	0.215405		9775	0.231609	0.107423	0.174107
9900	0.367857		9900	0.347297	0.388417	0.250656	0.32879		9648	0.382116	0.334523	0.391619		9648	0.220108	0.211247	0.219121		9648	0.287274	0.33092	0.414147		9813	0.216863	0.114896	0.196006
9952	0.183563		9952	0.180441	0.186686	0.26147	0.209532		9649	0.430379	0.551232	0.443095		9649	0.214945	0.23402	0.213712		9649	0.263818	0.285369	0.284497		9648	0.295565	0.225762	0.408692
10002	0.195146		10002	0.228028	0.162263	0.251042	0.213778		9825	0.319	0.269629	0.324301		9825	0.233206	0.262657	0.232843		9825	0.293465	0.342941	0.388948		9649	0.271431	0.220466	0.460311
9644	0.254907		9644	0.209399	0.300416	0.322153	0.277323		9826	0.301866	0.318558	0.306026		9826	0.339499	0.125601	0.3442		9826	0.261381	0.280636	0.156311		9825	0.301933	0.239196	0.341185
18694	0.199013		18694	0.211847	0.186179	0.280556	0.226194		428	0.260172	0.293133	0.261557		428	0.375927	0.535765	0.382363		428	0.300361	0.356332	0.223981		9826	0.268924	0.34822	0.32286
8427	0.334383		8427	0.289619	0.379148	0.248339	0.305702		9827	0.178853	0.112345	0.174824		9827	0.134305	0.0403629	0.129229		9827	0.23209	0.223756	0.148345		428	0.309028	0.385584	0.278267
7378	0.182688		7378	0.219267	0.14611	0.162	0.175792		9738	0.259503	0.363792	0.260843		9738	0.262677	0.226372	0.263717		9738	0.222533	0.205198	0.103638		9827	0.238788	0.137755	0.191292
7014	0.260857		7014	0.231191	0.290523	0.360691	0.294135		1062	0.150551	0.00248343	0.144516		1062	0.248942	0.204449	0.249328		1062	0.329869	0.413636	0.363344		9738	0.228955	0.269424	0.277551
8214	0.305224		8214	0.286977	0.32347	0.206053	0.272167		1063	0.150101	0.00147823	0.144157		1063	0.10984	0.000722284	0.103566		1063	0.185901	0.134062	0.00528352		1062	0.339389	0.255336	0.149619
9976	0.184598		9976	0.194018	0.175178	0.123605	0.164267		9830	0.281292	0.670525	0.284083		9830	0.296019	0.43439	0.298648		9830	0.184525	0.13876	0.0160944		1063	0.191266	0.109469	0.16054
5748	0.36241		5748	0.389902	0.334918	0.513954	0.412925		9526	0.485978	0.24611	0.502395		9526	0.348843	0.250675	0.353989		9526	0.246034	0.250833	0.0799438		9830	0.171693	0.303623	0.300856
9534	0.236356		9534	0.211818	0.260895	0.330158	0.267623		9529	0.348526	0.576805	0.355792		9529	0.238738	0.244727	0.238638		9529	0.237819	0.234882	0.254015		9526	0.253134	0.357804	0.519777
9965	0.275644		9965	0.228976	0.322313	0.361006	0.304098		9831	0.239099	0.397348	0.239081		9831	0.216634	0.446202	0.215481		9831	0.268955	0.295346	0.387729		9529	0.244682	0.24487	0.372765
7202	0.166725		7202	0.200245	0.133205	0.145545	0.159665		9690	0.271008	0.226169	0.273114		9690	0.225778	0.0395897	0.225061		9690	0.211297	0.183377	0.0302786		9831	0.276717	0.222199	0.255728
9131	0.214094		9131	0.192981	0.235206	0.301841	0.243343		9693	0.287168	0.153736	0.290349		9693	0.241488	0.0784316	0.24152		9693	0.241188	0.241424	0.113433		9690	0.217394	0.231578	0.289856
9597	0.267402		9597	0.213949	0.320855	0.228704	0.254503		9624	0.150086	0.00263125	0.14407		9624	0.168266	0.0895632	0.164808		9624	0.245954	0.250678	0.208089		9693	0.248148	0.247691	0.30714
5907	0.215261		5907	0.264605	0.165916	0.238814	0.223112		6907	0.161985	0.0557292	0.156833		6907	0.208384	0.244387	0.206839		6907	0.25306	0.264478	0.236539		9624	0.253051	0.172588	0.153593
6945	0.220081		6945	0.239451	0.200711	0.14941	0.196524		9534	0.335458	0.420408	0.341854		9534	0.277323	0.281351	0.279062		9534	0.223633	0.207333	0.0597444		6907	0.260363	0.213737	0.173251
9659	0.213898		9659	0.214364	0.213432	0.312861	0.246886		6909	0.21046	0.15891	0.208535		6909	0.208734	0.0940669	0.207205		6744	0.342879	0.438899	0.826262		9534	0.230087	0.284447	0.358788
9793	0.179275		9793	0.200519	0.158031	0.252254	0.203601		6744	0.292098	0.645986	0.295608		6744	0.233334	0.364371	0.232976		9838	0.224017	0.208078	0.368627		6909	0.361834	0.214096	0.225097
7203	0.214467		7203	0.164307	0.264627	0.229223	0.219386		9838	0.235574	0.341323	0.235321		9838	0.213379	0.346017	0.212071		7067	0.279553	0.315926	0.307257		6744	0.352774	0.239327	0.312413
7255	0.307232		7255	0.27428	0.340184	0.436295	0.350253		7067	0.216589	0.288846	0.215072		7067	0.209965	0.318825	0.208495		9537	0.236201	0.231739	0.393013		9838	0.230481	0.21886	0.251958
9771	0.150353		9771	0.174622	0.126085	0.203534	0.16808		9537	0.230858	0.4278	0.230291		9537	0.198978	0.281521	0.196984		6911	0.256747	0.271637	0.484052		7067	0.287621	0.215359	0.231652
5757	0.289205		5757	0.232985	0.345425	0.238364	0.272258		6911	0.409303	0.802235	0.420615		6911	0.400444	0.626603	0.408048		7094	0.214952	0.190475	0.195084		9537	0.243017	0.204089	0.246914
9853	0.155774		9853	0.191917	0.11963	0.153288	0.154945		7094	0.150516	0.00413904	0.144483		7094	0.127722	0.0542988	0.122333		9697	0.255741	0.269684	0.428372		6911	0.264156	0.41073	0.437769
7143	0.227063		7143	0.213684	0.240442	0.149126	0.201084		9697	0.149649	0.000916502	0.143651		9697	0.185598	0.260192	0.182967		410	0.199636	0.160733	0.0768143		7094	0.221155	0.131002	0.149908
9997	0.198559		9997	0.223876	0.173242	0.278517	0.225212		410	0.153977	0.0199265	0.147805		410	0.229339	0.325283	0.228791		424	0.251753	0.26194	0.350338		9697	0.263121	0.190366	0.157557
14318	0.253871		14318	0.219963	0.287778	0.18148	0.22974		424	0.172778	0.130084	0.168345		424	0.164006	0.160092	0.160346		8285	0.200446	0.162306	0.115018		410	0.205397	0.23523	0.126145
6195	0.257695		6195	0.215553	0.299837	0.350345	0.288578		8285	0.256906	0.362018	0.258073		8285	0.145721	0.087099	0.14119		5893	0.204981	0.171113	0.177608		424	0.259018	0.168219	0.184795
424	0.196371		424	0.238452	0.15429	0.170049	0.187597		5893	0.213911	0.336741	0.212216		5893	0.12962	0.0724833	0.124321		5890	0.210725	0.182267	0.198335		8285	0.206231	0.149464	0.274773
7165	0.243144		7165	0.263572	0.222715	0.353246	0.279844		5890	0.24617	0.500085	0.246622		5890	0.188862	0.198161	0.186386		5907	0.279365	0.31556	0.635648		5893	0.210897	0.132949	0.228788
6924	0.297911		6924	0.322502	0.273319	0.196986	0.264269		5907	0.242648	0.175909	0.242865		5907	0.176364	0.202834	0.173293		5921	0.21813	0.196646	0.0547048		5890	0.216806	0.193714	0.26329
9710	0.273875		9710	0.278735	0.269015	0.174358	0.240703		5921	0.171377	0.0388774	0.16685		5921	0.215787	0.172074	0.214594		5950	0.206507	0.174076	0.0403986		5907	0.287427	0.180894	0.259523
6986	0.171445		6986	0.196278	0.146611	0.123298	0.155396		5950	0.238871	0.323584	0.238838		5950	0.245288	0.308118	0.245501		5984	0.211112	0.183018	0.238978		5921	0.224425	0.22133	0.183296
9585	0.233666		9585	0.221067	0.246266	0.345486	0.270939		5984	0.15697	0.0193648	0.150678		5984	0.112881	0.00963612	0.106433		5993	0.195775	0.153236	0.134527		5950	0.212467	0.251589	0.255484
9784	0.192726		9784	0.198135	0.187317	0.121318	0.168923		5993	0.223006	0.440069	0.221916		5993	0.166716	0.184565	0.163185		6008	0.196749	0.155127	0.0723436		5984	0.217204	0.0812189	0.11149
7282	0.180026		7282	0.146126	0.213926	0.139874	0.166642		6008	0.273793	0.521519	0.276084		6008	0.184351	0.263591	0.18166		9298	0.222416	0.204969	0.362531		5993	0.201425	0.170999	0.238515
8241	0.150473		8241	0.183035	0.117911	0.127194	0.142713		9298	0.292354	0.633569	0.295881		9298	0.181044	0.303104	0.178195		8290	0.240513	0.240113	0.299535		6008	0.202427	0.189087	0.292834
9609	0.182404		9609	0.187878	0.17693	0.114497	0.159768		8290	0.271312	0.293429	0.273438		8290	0.233835	0.228497	0.233501		9725	0.235821	0.231001	0.626707		9298	0.228834	0.185694	0.312686
6008	0.179892		6008	0.186354	0.17343	0.269467	0.209751		9725	0.207967	0.464903	0.205876		9725	0.142	0.138679	0.137292		9784	0.209187	0.179281	0.113799		8290	0.247454	0.239841	0.290181
6940	0.174557		6940	0.198291	0.150823	0.250645	0.19992		9784	0.153019	0.015211	0.146885		9784	0.199112	0.173433	0.197124		9726	0.286809	0.330016	0.240603		9725	0.242626	0.145648	0.22243
9511	0.364121		9511	0.29212	0.436121	0.28711	0.338451		9726	0.309334	0.218187	0.313991		9726	0.317535	0.189153	0.321189		9847	0.298023	0.351794	0.318231		9784	0.215224	0.204227	0.131838
6911	0.309952		6911	0.243182	0.376721	0.402836	0.340913		9847	0.517989	0.544432	0.536536		9847	0.292235	0.314576	0.294684		9814	0.207017	0.175067	0.161351		9726	0.295086	0.325691	0.330847
9617	0.171035		9617	0.169797	0.172274	0.258165	0.200078		9814	0.165623	0.0288698	0.158984		9814	0.185738	0.221699	0.183113		9780	0.248705	0.256021	0.38082		9847	0.306624	0.299742	0.554013
9725	0.178475		9725	0.223362	0.133588	0.204681	0.18721		9780	0.170738	0.033201	0.163894		9780	0.167947	0.192298	0.164474		9776	0.222644	0.205413	0.245074		9814	0.212991	0.190509	0.0849602
9788	0.163254		9788	0.187805	0.138704	0.233256	0.186588		9776	0.160799	0.019897	0.154353		9776	0.147801	0.109447	0.143368		9651	0.223662	0.20739	0.312134		9780	0.255882	0.172261	0.0752326
8239	0.206639		8239	0.256497	0.15678	0.188865	0.200714		9651	0.463871	0.448938	0.478816		9651	0.287449	0.402695	0.28967		9541	0.222444	0.205025	0.273524		9776	0.229069	0.151597	0.0976011
10009	0.155396		10009	0.195463	0.115328	0.164206	0.158333		9541	0.340221	0.58597	0.346934		9541	0.409611	0.643088	0.417652		9653	0.275884	0.3088	0.595412		9651	0.230117	0.294833	0.496132
9798	0.235749		9798	0.222483	0.249014	0.147448	0.206315		9653	0.305547	0.415382	0.309953		9653	0.167093	0.163491	0.16358		9777	0.246951	0.252616	0.451538		9541	0.228864	0.420133	0.363882
8419	0.344456		8419	0.331464	0.357447	0.212789	0.300567		9777	0.15186	0.00892851	0.145772		9777	0.124208	0.0481806	0.118651		9790	0.241977	0.242955	0.404799		9653	0.283845	0.171386	0.326797
8259	0.191177		8259	0.202357	0.179997	0.119367	0.167241		9790	0.15089	0.00348862	0.144842		9790	0.1586	0.13545	0.154682		7158	0.201416	0.16419	0.1455		9777	0.254078	0.127398	0.13956
9412	0.208972		9412	0.207655	0.210288	0.127752	0.181898		7158	0.157508	0.0144423	0.151194		7158	0.110609	0.00474158	0.104291		9645	0.25345	0.265235	0.424307		9790	0.24896	0.162674	0.146857
10022	0.229768		10022	0.220352	0.239184	0.141712	0.200416		9645	0.365874	0.336445	0.374295		9645	0.148333	0.106303	0.143927		7461	0.241909	0.242823	0.104411		7158	0.207229	0.0784901	0.10926
9529	0.224925		9529	0.225255	0.224595	0.34302	0.26429		7461	0.161281	0.01833	0.156082		7461	0.176144	0.0392753	0.173062		9785	0.22826	0.216319	0.148345		9645	0.260764	0.152144	0.39132
9800	0.214796		9800	0.237169	0.192424	0.138877	0.18949		9785	0.291236	0.196161	0.294688		9785	0.303677	0.135985	0.306672		9797	0.213179	0.187032	0.206057		7461	0.24889	0.180668	0.172497
4779	0.292672		4779	0.222075	0.363268	0.369317	0.31822		9797	0.159209	0.0153588	0.152828		9797	0.132558	0.046991	0.127399		9815	0.198125	0.157799	0.0536481		9785	0.234847	0.311478	0.311491
9968	0.213672		9968	0.230753	0.196592	0.323639	0.250328		9815	0.151855	0.00422774	0.145768		9815	0.11098	0.00190343	0.104641		9786	0.21453	0.189656	0.217031		9797	0.219331	0.135963	0.102844
9772	0.171524		9772	0.193932	0.149116	0.253917	0.198988		9786	0.152722	0.0112345	0.146953		9786	0.113377	0.0165701	0.107304		9798	0.234893	0.229199	0.218657		9815	0.203843	0.100442	0.139589
9899	0.230171		9899	0.227677	0.232665	0.35524	0.271861		9798	0.149814	0.000886938	0.143852		9798	0.264695	0.317125	0.265832		9800	0.250398	0.259309	0.329204		9786	0.220721	0.116289	0.163343
9697	0.208416		9697	0.242229	0.174603	0.144984	0.187272		9800	0.150396	0.00251299	0.144367		9800	0.204541	0.104689	0.202812		9801	0.204691	0.170549	0.15119		9798	0.241671	0.271494	0.160234
6987	0.207029		6987	0.192022	0.222037	0.316686	0.243582		9801	0.15406	0.0104954	0.147884		9801	0.115156	0.0195442	0.109168		9391	0.278243	0.313381	0.497464		9800	0.257624	0.209795	0.15092
9298	0.190492		9298	0.210665	0.170318	0.287735	0.222906		9391	0.310178	0.236517	0.314892		9391	0.109676	0.000305909	0.103411		9392	0.271747	0.300766	0.372692		9801	0.210598	0.118114	0.12568
5023	0.276492		5023	0.20408	0.348905	0.26262	0.271868		9392	0.151265	0.00237995	0.145202		9392	0.13295	0.0399381	0.12781		9799	0.266263	0.290118	0.216218		9391	0.286272	0.104966	0.33175
6943	0.166687		6943	0.208911	0.124463	0.207585	0.180319		9799	0.149996	0.000798244	0.143983		9799	0.249707	0.179466	0.250129		9791	0.208303	0.177563	0.10689		9392	0.279589	0.136365	0.143931
6830	0.198746		6830	0.214988	0.182505	0.303666	0.23372		9791	0.155181	0.00266229	0.14896		9791	0.306224	0.239458	0.30934		9769	0.221015	0.202249	0.278401		9799	0.273947	0.256121	0.154396
5893	0.158046		5893	0.194152	0.121941	0.210531	0.175541		9769	0.154031	0.0143832	0.147857		9769	0.242644	0.371424	0.242731		9545	0.230122	0.219935	0.312134		9791	0.214314	0.31409	0.119741
9827	0.173088		9827	0.219828	0.126348	0.176027	0.174068		9545	0.164269	0.0214787	0.157685		9545	0.194924	0.20071	0.192737		9787	0.229351	0.218438	0.143062		9769	0.227393	0.248877	0.125839
4826	0.25947		4826	0.188723	0.330217	0.285756	0.268232		9787	0.172496	0.0594248	0.168043		9787	0.243491	0.281691	0.243618		8235	0.21151	0.183791	0.140623		9545	0.236763	0.199931	0.0880941
9413	0.188417		9413	0.18756	0.189274	0.112195	0.16301		8235	0.18798	0.111458	0.184558		8235	0.426549	0.305994	0.435397		9772	0.20475	0.170663	0.141029		9787	0.23597	0.249746	0.184492
1063	0.138242		1063	0.17608	0.100405	0.147729	0.141405		9772	0.257992	0.211091	0.259232		9772	0.158506	0.132985	0.154583		6039	0.205004	0.171158	0.117863		8235	0.217614	0.437505	0.201053
7372	0.17668		7372	0.224694	0.128667	0.179513	0.177624		6039	0.201408	0.161275	0.198881		6039	0.176102	0.151	0.173018		6923	0.231257	0.222139	0.284497		9772	0.210658	0.162577	0.275935
10020	0.163115		10020	0.184625	0.141604	0.106657	0.144296		6923	0.158224	0.0178422	0.151882		6923	0.111186	0.00504749	0.104835		8236	0.266659	0.290886	0.515753		6039	0.210921	0.180625	0.215416
8420	0.267523		8420	0.246106	0.28894	0.4122	0.315749		8236	0.150408	0.00288255	0.144379		8236	0.143072	0.0951716	0.138414		9852	0.267123	0.291787	0.699863		6923	0.237931	0.0694865	0.106447
351	0.305561		351	0.245148	0.365975	0.433078	0.348067		9852	0.320037	0.683681	0.325407		9852	0.184473	0.229941	0.181788		9914	0.22133	0.202861	0.269053		8236	0.274354	0.146747	0.150818
9624	0.195628		9624	0.232959	0.158298	0.141336	0.177531		9914	0.15111	0.00138362	0.145053		9914	0.130024	0.0659403	0.124745		10020	0.194923	0.151582	0.0959162		9852	0.274831	0.189212	0.342295
9963	0.227991		9963	0.245881	0.210101	0.352838	0.269607		10020	0.155976	0.00863286	0.149723		10020	0.150521	0.0943218	0.146219		9629	0.229872	0.219449	0.270272		9914	0.227717	0.133364	0.00214452
9939	0.282366		9939	0.256205	0.308527	0.435062	0.333265		9629	0.164384	0.0286776	0.159392		9629	0.262742	0.170119	0.263786		9617	0.184525	0.131536	0.00059609		10020	0.200549	0.154388	0.115906
8312	0.253184		8312	0.226213	0.280155	0.15787	0.221413		9617	0.262309	0.249082	0.263835		9617	0.183122	0.0673849	0.180372		9788	0.198281	0.158101	0.10689		9629	0.236506	0.269491	0.175817
6897	0.162712		6897	0.208179	0.117245	0.187053	0.170826		9788	0.237	0.323141	0.236842		9788	0.147438	0.0746077	0.142988		9770	0.213443	0.187545	0.158912		9617	0.184441	0.187826	0.280551
9799	0.243555		9799	0.252196	0.234914	0.142076	0.209729		9770	0.157316	0.0125797	0.15101		9770	0.175217	0.145731	0.172091		8238	0.198273	0.158086	0.0808785		9788	0.204003	0.151225	0.253483
6973	0.394127		6973	0.291504	0.49675	0.341073	0.376442		8238	0.192586	0.157875	0.189471		8238	0.151843	0.23538	0.147604		7186	0.184525	0.131597	0.000894134		9770	0.219602	0.179718	0.110044
9781	0.209173		9781	0.196847	0.2215	0.122874	0.180407		7186	0.186462	0.180787	0.182939		7186	0.142441	0.060332	0.137754		9749	0.280137	0.317059	0.400328		8238	0.203995	0.155744	0.20598
7094	0.161875		7094	0.203595	0.120155	0.137946	0.153899		9749	0.236481	0.281603	0.236289		9749	0.276228	0.496167	0.277914		8239	0.270805	0.298937	0.515753		7186	0.184186	0.1461	0.19943
9852	0.213277		9852	0.25301	0.173545	0.314981	0.247178		8239	0.191896	0.122693	0.188736		8239	0.166653	0.172923	0.163119		9628	0.211252	0.183289	0.220689		9749	0.288221	0.283323	0.252928
9938	0.304246		9938	0.312066	0.296426	0.174653	0.261048		9628	0.173644	0.0935719	0.169268		9628	0.196833	0.278292	0.194737		9412	0.219238	0.198798	0.216218		8239	0.27862	0.170934	0.205242
7319	0.214411		7319	0.26864	0.160181	0.177077	0.201966		9412	0.151963	0.00458251	0.145871		9412	0.22353	0.250335	0.222706		9413	0.198022	0.157599	0.107703		9628	0.217348	0.201889	0.185721
7333	0.196868		7333	0.222961	0.170775	0.123336	0.172357		9413	0.154754	0.0152701	0.148551		9413	0.201192	0.157118	0.199304		9719	0.242602	0.244169	0.325546		9412	0.225565	0.229272	0.13883
9541	0.298019		9541	0.210692	0.385346	0.334846	0.310294		9719	0.250874	0.242725	0.251639		9719	0.131493	0.0135535	0.126284		9781	0.207827	0.176639	0.130462		9413	0.203737	0.20636	0.121924
9830	0.218272		9830	0.158061	0.278483	0.276848	0.237797		9781	0.150056	0.00159649	0.144041		9781	0.235448	0.15066	0.235191		9802	0.219562	0.199427	0.225566		9719	0.249603	0.134871	0.268321
9999	0.159833		9999	0.188968	0.130698	0.238898	0.186188		9802	0.195476	0.103772	0.192553		9802	0.439798	0.160237	0.449277		6830	0.22698	0.213833	0.0580781		9781	0.213824	0.241496	0.133529
8426	0.292323		8426	0.284108	0.300538	0.166595	0.250413		6830	0.30854	0.237256	0.313145		6830	0.193997	0.0587599	0.191766		9853	0.202622	0.166532	0.157286		9802	0.225898	0.451095	0.209071
7346	0.192818		7346	0.218683	0.166953	0.119678	0.168438		9853	0.155749	0.0263125	0.150182		9853	0.127163	0.0491153	0.121748		9854	0.211221	0.183231	0.184923		6830	0.23353	0.19898	0.329999
7223	0.175445		7223	0.196826	0.154063	0.275255	0.208715		9854	0.168709	0.0505554	0.164005		9854	0.219772	0.320184	0.218769		9856	0.173671	0.132162	0.00104316		9853	0.20847	0.13043	0.166581
430	0.358268		430	0.256987	0.459548	0.328178	0.348238		9856	0.237706	0.256473	0.237594		9856	0.269255	0.288149	0.27061		7213	0.223878	0.207808	0.326766		9854	0.217317	0.225418	0.180443
9790	0.189198		9790	0.229192	0.149204	0.135138	0.171178		7213	0.223594	0.282194	0.222543		7213	0.259541	0.422409	0.260433		6932	0.230603	0.220868	0.260925		9856	0.132729	0.276172	0.254237
410	0.202421		410	0.189089	0.215753	0.116079	0.17364		6932	0.153151	0.00984501	0.147012		6932	0.196242	0.263421	0.194117		7231	0.256174	0.270526	0.584845		7213	0.230338	0.266208	0.239144
9648	0.239583		9648	0.272097	0.207069	0.37608	0.285082		7231	0.188601	0.138067	0.18522		7231	0.203883	0.30047	0.202123		8241	0.193244	0.14832	0.0471453		6932	0.237257	0.201282	0.156291
8285	0.163472		8285	0.189856	0.137089	0.252848	0.193264		8241	0.151258	0.00412426	0.145195		8241	0.125336	0.0237079	0.119834		915	0.230606	0.220874	0.277588		7231	0.263567	0.20912	0.201717
7305	0.450067		7305	0.318753	0.581381	0.561571	0.487235		915	0.149747	0.00106433	0.143744		915	0.195975	0.128991	0.193838		8326	0.215076	0.190716	0.16257		8241	0.198821	0.128556	0.138224
9590	0.313436		9590	0.26425	0.362623	0.198508	0.275127		8326	0.186316	0.136588	0.182783		8326	0.240976	0.144627	0.240983		6041	0.19226	0.146409	0.0597444		915	0.237261	0.201009	0.057729
9970	0.152504		9970	0.192443	0.112564	0.209185	0.171397		6041	0.160657	0.0371036	0.155417		6041	0.251881	0.225438	0.252407		6933	0.249721	0.257993	0.124569		8326	0.221282	0.247166	0.199274
7026	0.174508		7026	0.209616	0.139401	0.119839	0.156285		6933	0.295255	0.111133	0.298975		6933	0.224672	0.0688124	0.223902		6042	0.246862	0.252441	0.326359		6041	0.197808	0.258351	0.17183
5253	0.187756		5253	0.142926	0.232587	0.269516	0.21501		6042	0.159393	0.0731724	0.154068		6042	0.246846	0.240478	0.247132		7521	0.23768	0.234611	0.0605979		6933	0.256927	0.230443	0.315789
9809	0.476743		9809	0.400556	0.55293	0.742442	0.56531		7521	0.484436	0.167454	0.50075		7521	0.381639	0.195824	0.388347		8334	0.190813	0.1436	0.035359		6042	0.253986	0.253186	0.170478
7013	0.162702		7013	0.204476	0.120927	0.129496	0.151633		8334	0.434738	0.0449973	0.447744		8334	0.201696	0.262826	0.199832		9782	0.261716	0.281288	0.478768		7521	0.244539	0.391442	0.518127
9522	0.21873		9522	0.285731	0.15173	0.256754	0.231405		9782	0.172958	0.00577396	0.166025		9782	0.242772	0.308713	0.242864		9792	0.225609	0.21117	0.381226		8334	0.19632	0.206877	0.464973
6931	0.18256		6931	0.214399	0.150721	0.282733	0.215951		9792	0.196553	0.244203	0.193702		9792	0.23514	0.470759	0.234869		9862	0.250676	0.259848	0.517379		9782	0.269269	0.249008	0.0396153
6961	0.198996		6961	0.187747	0.210246	0.326102	0.241365		9862	0.29411	0.517232	0.297753		9862	0.299796	0.428867	0.302605		159	0.245978	0.250726	0.449506		9792	0.232119	0.24118	0.210222
9813	0.152513		9813	0.199644	0.105383	0.180365	0.161797		159	0.212838	0.282194	0.211072		159	0.194513	0.315936	0.192306		9655	0.287753	0.33185	0.300348		9862	0.25791	0.307497	0.314564
9653	0.209251		9653	0.261308	0.157195	0.30072	0.239741		9655	0.522288	0.286422	0.541122		9655	0.282684	0.216175	0.284678		9657	0.264067	0.285854	0.401548		159	0.253077	0.199509	0.227641
9130	0.199858		9130	0.162427	0.237289	0.309086	0.236267		9657	0.353575	0.424991	0.361178		9657	0.196635	0.117945	0.194529		1954	0.223891	0.207833	0.266615		9655	0.296057	0.289945	0.558612
9128	0.316531		9128	0.32612	0.306942	0.172345	0.268469		1954	0.796897	0.194934	0.834013		1954	0.309963	0.151663	0.313257		9873	0.256009	0.270205	0.222314		9657	0.271688	0.201686	0.378166
10008	0.155013		10008	0.204321	0.105706	0.171954	0.16066		9873	0.259804	0.0416122	0.261164		9873	0.347858	0.0543668	0.352957		6943	0.220564	0.201373	0.202806		1954	0.230352	0.317926	0.852319
9657	0.217551		9657	0.250116	0.184986	0.347989	0.261031		6943	0.210917	0.121215	0.209022		6943	0.1323	0.0327152	0.127129		9658	0.246754	0.252233	0.374317		9873	0.263397	0.356793	0.277873
9786	0.154928		9786	0.203196	0.10666	0.150309	0.153388		9658	0.292955	0.354332	0.296522		9658	0.128647	0.0663652	0.123303		7273	0.254695	0.267653	0.0908766		6943	0.226929	0.135699	0.225586
7288	0.220073		7288	0.277433	0.162712	0.169151	0.203099		7273	0.15472	0.00303333	0.148518		7273	0.302281	0.0476793	0.305208		9804	0.24372	0.246341	0.176795		9658	0.253875	0.131952	0.31333
7163	0.162102		7163	0.200716	0.123489	0.24243	0.188878		9804	0.420265	0.402226	0.432307		9804	0.230956	0.293587	0.230485		9789	0.208385	0.177723	0.286936		7273	0.262045	0.310045	0.123201
6956	0.208773		6956	0.20102	0.216526	0.111757	0.176435		9789	0.225425	0.292246	0.224497		9789	0.172274	0.192128	0.169008		9875	0.280225	0.31723	0.0362124		9804	0.250754	0.236889	0.449493
8337	0.291792		8337	0.244671	0.338913	0.470268	0.351284		9875	0.150745	0.000214343	0.144702		9875	0.638902	0.0459203	0.657867		7288	0.292908	0.341861	0.370253		9789	0.214399	0.176699	0.241103
9960	0.165993		9960	0.220766	0.11122	0.185482	0.172489		7288	0.171866	0.0316341	0.167371		7288	0.172958	0.163066	0.169725		9639	0.232914	0.225356	0.200367		9875	0.288312	0.655313	0.148023
9959	0.173131		9959	0.22212	0.124142	0.244347	0.19687		9639	0.254999	0.215821	0.256039		9639	0.210244	0.216005	0.208787		7296	0.223962	0.207971	0.240603		7288	0.301361	0.177401	0.183819
7424	0.161481		7424	0.213328	0.109635	0.156338	0.159767		7296	0.236272	0.169553	0.236066		7296	0.22518	0.308968	0.224434		9805	0.207085	0.175199	0.113393		9639	0.239635	0.215645	0.272733
7430	0.154004		7430	0.204936	0.103072	0.165983	0.157997		9805	0.220612	0.226613	0.219362		9805	0.191036	0.227307	0.188664		9771	0.184525	0.131836	0.00119218		7296	0.230425	0.230964	0.252705
7147	0.278742		7147	0.202503	0.354981	0.217	0.258161		9771	0.206801	0.126389	0.204632		9771	0.134025	0.0374738	0.128936		9659	0.226321	0.212553	0.174356		9805	0.213062	0.195943	0.235954
9769	0.218804		9769	0.209338	0.22827	0.115797	0.184469		9659	0.317883	0.143211	0.32311		9659	0.226872	0.166805	0.226207		9883	0.228213	0.216227	0.181672		9771	0.189682	0.137468	0.221183
9770	0.183502		9770	0.202166	0.164837	0.101263	0.156089		9883	0.216687	0.1867	0.215177		9883	0.279986	0.415696	0.281852		9886	0.236289	0.231909	0.323108		9659	0.232852	0.2327	0.339991
7523	0.165186		7523	0.211211	0.119161	0.236994	0.189122		9886	0.295493	0.622335	0.299229		9886	0.296888	0.577572	0.299558		8077	0.238455	0.236117	0.207277		9883	0.234799	0.287178	0.231757
6951	0.163439		6951	0.204957	0.12192	0.119226	0.148701		8077	0.192942	0.183596	0.189851		8077	0.226213	0.301405	0.225516		6957	0.228561	0.216904	0.234914		9886	0.243107	0.304514	0.316044
7218	0.347209		7218	0.24257	0.451847	0.47891	0.391109		6957	0.150719	0.00332602	0.144678		6957	0.385744	0.200557	0.392648		265	0.296177	0.348208	0.0218941		8077	0.245337	0.232024	0.206361
9719	0.176744		9719	0.229784	0.123704	0.24691	0.200133		8365	0.170555	0.0994848	0.165973		265	0.656094	0.189646	0.675878		8365	0.224599	0.209209	0.297097		6957	0.235157	0.395653	0.0745231
9996	0.184154		9996	0.220473	0.147835	0.11538	0.161229		9573	0.222237	0.297568	0.221096		8365	0.214601	0.219235	0.213352		9573	0.213856	0.188347	0.2024		265	0.304724	0.672947	0.957319
10010	0.15001		10010	0.19323	0.106789	0.215615	0.171878		6959	0.265658	0.311906	0.267408		9573	0.242109	0.212946	0.24217		6959	0.23945	0.23805	0.526726		8365	0.23108	0.220114	0.182416
9801	0.151105		9801	0.193876	0.108334	0.115651	0.139287		6960	0.280544	0.238586	0.283284		6959	0.295466	0.356638	0.298069		6960	0.280352	0.317476	0.442597		9573	0.220028	0.248328	0.237693
9796	0.314307		9796	0.31971	0.308904	0.159352	0.262655		7525	0.278747	0.0887529	0.281368		6960	0.271158	0.278037	0.272603		7525	0.231889	0.223366	0.148345		6959	0.246361	0.303056	0.284134
7133	0.179866		7133	0.237717	0.122014	0.1565	0.172077		7322	0.324037	0.290768	0.329673		7525	0.270164	0.26835	0.271561		7322	0.232422	0.2244	0.306038		6960	0.288442	0.278123	0.300055
9856	0.187748		9856	0.122191	0.253305	0.23395	0.203148		9806	0.166943	0.0557292	0.162121		7322	0.286738	0.402185	0.288925		9806	0.23423	0.227912	0.216218		7525	0.238581	0.277104	0.298134
9513	0.286606		9513	0.193511	0.379701	0.248876	0.274029		9793	0.256303	0.348566	0.25743		9806	0.227382	0.324178	0.226742		9793	0.211703	0.184167	0.146719		7322	0.239129	0.294103	0.346573
9758	0.153753		9758	0.184415	0.123091	0.254705	0.187404		9768	0.251253	0.157284	0.252044		9793	0.167982	0.299281	0.164511		9768	0.230146	0.219981	0.217844		9806	0.24099	0.233223	0.178554
5837	0.151626		5837	0.198346	0.104907	0.221917	0.175057		9925	0.201234	0.158171	0.198695		9768	0.242705	0.414166	0.242794		9925	0.256292	0.270755	0.217031		9793	0.217813	0.172297	0.274129
9815	0.139891		9815	0.187658	0.0921254	0.128451	0.136078		9660	0.156464	0.0121067	0.150192		9925	0.315096	0.398276	0.318634		9660	0.283779	0.324131	0.525101		9768	0.236787	0.248939	0.268727
7521	0.292076		7521	0.225122	0.35903	0.476782	0.353645		9807	0.350387	0.349158	0.357777		9660	0.387197	0.657534	0.39417		9807	0.277397	0.311738	0.371879		9925	0.263689	0.32319	0.215229
9526	0.280606		9526	0.233035	0.328177	0.478301	0.346504		6966	0.217678	0.274212	0.216233		9807	0.322793	0.446117	0.326698		6966	0.217672	0.195757	0.309696		9660	0.291968	0.397143	0.128375
772	0.165567		772	0.213615	0.117519	0.255175	0.195436		8386	0.245573	0.313385	0.245985		6966	0.291752	0.545622	0.294178		8386	0.221303	0.202809	0.329204		9807	0.285402	0.331084	0.374755
6919	0.136594		6919	0.182122	0.0910665	0.195439	0.156209		7346	0.153308	0.00969718	0.147163		8386	0.247306	0.370319	0.247615		7346	0.230881	0.221408	0.314573		6966	0.223953	0.299246	0.232817
8424	0.337615		8424	0.276168	0.399062	0.190119	0.28845		2317	0.195441	0.215082	0.192516		7346	0.177466	0.21609	0.174447		2317	0.210396	0.181628	0.196303		8386	0.22769	0.253659	0.262652
9775	0.155874		9775	0.213219	0.0985286	0.160214	0.15732		9585	0.351031	0.479538	0.358464		2317	0.265284	0.479427	0.266449		9585	0.233398	0.226295	0.297097		7346	0.237544	0.182025	0.130056
9949	0.229749		9949	0.232196	0.227301	0.41579	0.291762		6180	0.15167	0.00549901	0.14559		9585	0.261773	0.3512	0.262771		6180	0.239931	0.238983	0.186955		2317	0.216468	0.272098	0.209033
9946	0.302993		9946	0.241453	0.364533	0.520786	0.375591		9899	0.360942	0.342801	0.369035		6180	0.330556	0.13279	0.33483		9899	0.240377	0.239849	0.169886		9585	0.240133	0.268498	0.375445
9514	0.324587		9514	0.3187	0.330473	0.15167	0.266948		6189	0.282099	0.703637	0.284943		9899	0.247316	0.186349	0.247625		6189	0.22869	0.217153	0.159725		6180	0.246855	0.339047	0.152587
9847	0.278601		9847	0.282278	0.274923	0.509805	0.355669		6192	0.302075	0.52758	0.306249		6189	0.28445	0.402695	0.286528		6191	0.390481	0.531339	0.0403864		9899	0.247314	0.253669	0.386045
6180	0.269114		6180	0.227255	0.310973	0.140411	0.226213		6195	0.355969	0.797209	0.363731		6192	0.359614	0.380516	0.365272		6192	0.266205	0.290004	0.377975		6189	0.235289	0.291757	0.301718
763	0.139695		763	0.192966	0.0864236	0.143989	0.141126		9736	0.369855	0.407843	0.378541		6195	0.318718	0.415356	0.322428		6195	0.227576	0.214991	0.359279		6191	0.40175	0.237714	0.338166
766	0.149939		766	0.196882	0.102996	0.233693	0.177857		6243	0.30177	0.481607	0.305924		9736	0.367838	0.607484	0.373889		9736	0.283287	0.323177	0.253203		6192	0.273887	0.368851	0.323084
9804	0.224059		9804	0.230844	0.217274	0.413625	0.287248		351	0.44003	0.121451	0.453388		6243	0.339357	0.323838	0.34405		6243	0.285919	0.328288	0.412928		6195	0.234144	0.326905	0.380726
8236	0.193583		8236	0.25257	0.134596	0.138783	0.175316		9926	0.382139	0.719306	0.391643		351	0.389021	0.766811	0.396081		351	0.258822	0.275668	0.558021		9736	0.291463	0.377287	0.395577
9811	0.185901		9811	0.214627	0.157174	0.333122	0.234974		9900	0.25468	0.160388	0.255698		9926	0.399959	0.412382	0.40754		9926	0.283032	0.322681	0.487303		6243	0.29417	0.348074	0.322758
9972	0.147835		9972	0.201013	0.0946574	0.211306	0.168992		9590	0.201695	0.10185	0.199186		9900	0.412876	0.465321	0.421073		9900	0.366669	0.485097	0.385413		351	0.266291	0.399013	0.470633
1062	0.273318		1062	0.312441	0.234194	0.13768	0.228105		7373	0.332852	0.489294	0.339075		9590	0.385457	0.68617	0.392347		9590	0.278989	0.314831	0.287749		9926	0.2912	0.410233	0.408716
6296	0.249887		6296	0.196901	0.302873	0.139112	0.212962		9794	0.262854	0.518415	0.264417		7373	0.3453	0.628387	0.350277		7373	0.264705	0.287092	0.703928		9900	0.37725	0.423482	0.272392
6915	0.200463		6915	0.182515	0.218411	0.0931223	0.164683		9809	0.75436	0.539022	0.788644		9794	0.260874	0.497441	0.261829		9794	0.259308	0.276612	0.605979		9590	0.28704	0.395359	0.215722
9134	0.264894		9134	0.162245	0.367543	0.253995	0.261261		9810	0.311809	0.806078	0.316631		9809	0.587748	0.599241	0.604276		9809	0.422899	0.594293	0.208699		7373	0.272344	0.35417	0.356001
9797	0.16331		9797	0.201916	0.124705	0.0946377	0.14042		9811	0.338469	0.695063	0.345066		9810	0.287723	0.407878	0.289957		9810	0.235846	0.231051	0.41496		9794	0.266791	0.267575	0.281135
5772	0.236296		5772	0.182262	0.290329	0.13408	0.202224		9783	0.343246	0.370888	0.350161		9811	0.167072	0.0849746	0.163558		9811	0.226599	0.213093	0.217031		9809	0.435103	0.602846	0.806824
9658	0.177372		9658	0.233718	0.121026	0.288327	0.214357		9816	0.328428	0.665942	0.334357		9783	0.364621	0.242263	0.370518		9783	0.310228	0.375495	0.269419		9810	0.242653	0.295114	0.333494
9649	0.226046		9649	0.24988	0.202211	0.42358	0.29189		1070	0.322345	0.459729	0.327869		9816	0.318654	0.597287	0.322361		9816	0.2659	0.289412	0.461699		9811	0.233138	0.171363	0.362009
7404	0.255295		7404	0.26646	0.244131	0.112597	0.207729		2057	0.263024	0.332602	0.264598		1070	0.434908	0.214314	0.444154		1070	0.28907	0.334408	0.371879		9783	0.319181	0.373987	0.367118
7077	0.192837		7077	0.263129	0.122546	0.291173	0.225616		7566	0.257125	0.248195	0.258306		2057	0.277983	0.362842	0.279753		2057	0.309331	0.373752	0.595412		9816	0.273573	0.326839	0.35127
9655	0.269244		9655	0.27255	0.265938	0.514037	0.350842		8427	0.252325	0.24243	0.253187		7566	0.285754	0.188559	0.287894		7566	0.311804	0.378554	1.08434		1070	0.297412	0.446079	0.344764
9777	0.175377		9777	0.233904	0.11685	0.128423	0.159726		6296	0.150366	0.00405035	0.144338		8427	0.403023	0.160772	0.41075		8427	0.305774	0.366844	0.520224		2057	0.318258	0.285124	0.281316
9651	0.241133		9651	0.211846	0.27042	0.456543	0.312936		6390	0.306828	0.401191	0.311319		6296	0.321946	0.551145	0.32581		6296	0.207884	0.17675	0.242636		7566	0.320802	0.293094	0.275007
10001	0.173756		10001	0.246881	0.100632	0.208884	0.185465		6396	0.31171	0.400305	0.316525		6390	0.295499	0.437364	0.298104		6390	0.25979	0.277547	0.529978		8427	0.314598	0.413375	0.269874
9776	0.174963		9776	0.210881	0.139045	0.0898129	0.14658		10022	0.15004	0.00122693	0.144026		6396	0.383694	0.218895	0.3905		6396	0.375034	0.501342	0.478768		6296	0.213883	0.330215	0.151175
7273	0.262806		7273	0.241239	0.284373	0.11337	0.212994		5720	0.270265	0.588631	0.272321		10022	0.254246	0.384255	0.254885		10022	0.232643	0.22483	0.307664		6390	0.267287	0.30309	0.328167
9814	0.185407		9814	0.19608	0.174735	0.0781807	0.149665		5726	0.299839	0.503781	0.303864		5720	0.267107	0.322054	0.268359		5720	0.296931	0.349673	0.179396		6396	0.385857	0.39355	0.333388
6434	0.421486		6434	0.338678	0.504294	0.208787	0.350586		5748	0.522204	0.336002	0.541033		5726	0.22091	0.167145	0.21996		5726	0.264126	0.285968	0.311728		10022	0.239357	0.260777	0.154001
7031	0.151383		7031	0.206911	0.0958551	0.244636	0.182467		5757	0.24219	0.32595	0.242377		5748	0.356008	0.313641	0.361495		5748	0.411651	0.572449	0.201952		5720	0.3055	0.273968	0.289061
5353	0.277148		5353	0.234432	0.319865	0.127205	0.227167		5772	0.151036	0.0042573	0.144981		5757	0.367177	0.363436	0.373196		5757	0.245981	0.25073	0.15688		5726	0.271749	0.226584	0.320692
6898	0.137469		6898	0.197758	0.0771802	0.146632	0.140524		5784	0.264522	0.295646	0.266195		5772	0.308611	0.457078	0.311841		5772	0.192428	0.146736	0.0455196		5748	0.42353	0.365153	0.558522
9392	0.191232		9392	0.25739	0.125074	0.132446	0.171637		5353	0.152048	0.0126389	0.145953		5784	0.340471	0.454784	0.345218		5784	0.323418	0.401107	0.452757		5757	0.253079	0.376608	0.259033
7394	0.263568		7394	0.193002	0.334134	0.146642	0.224593		5577	0.256105	0.148414	0.257218		5353	0.340007	0.638244	0.344732		5353	0.247508	0.253697	0.462918		5772	0.197982	0.316539	0.145707
10004	0.168386		10004	0.231436	0.105335	0.278032	0.204935		5644	0.192956	0.191579	0.189865		5577	0.284382	0.296306	0.286457		5577	0.305564	0.366437	0.439345		5784	0.332751	0.349217	0.282918
9545	0.20067		9545	0.217964	0.183377	0.0810646	0.160802		5023	0.266836	0.260464	0.268664		5644	0.269347	0.402525	0.270706		5644	0.265733	0.289088	0.474704		5353	0.254651	0.348741	0.138236
9645	0.189803		9645	0.240059	0.139546	0.360094	0.246566		5236	0.217898	0.343393	0.216468		5023	0.370876	0.499651	0.377072		5023	0.215463	0.191468	0.159725		5577	0.314382	0.291687	0.273916
9791	0.242691		9791	0.197298	0.288084	0.110186	0.198523		5253	0.273842	0.614796	0.276137		5236	0.218236	0.309987	0.21716		5236	0.223291	0.206669	0.254015		5644	0.273402	0.276266	0.206375
9956	0.200443		9956	0.19501	0.205876	0.412537	0.271141		5276	0.287208	0.485746	0.290393		5253	0.247233	0.529647	0.247538		5253	0.184525	0.131689	0.000894134		5023	0.221681	0.380403	0.285394
9802	0.310853		9802	0.207962	0.413744	0.192388	0.271365		4779	0.375246	0.603265	0.384291		5276	0.334557	0.488009	0.339022		5276	0.25328	0.264906	0.268647		5236	0.229735	0.223842	0.233052
6445	0.249582		6445	0.145583	0.35358	0.205119	0.234761		4826	0.290343	0.864616	0.293736		4779	0.386144	0.391478	0.393067		4779	0.234462	0.228362	0.18533		5253	0.155253	0.253584	0.292887
6975	0.223416		6975	0.227382	0.219451	0.0837706	0.176868		4884	0.243582	0.273916	0.243862		4826	0.351011	0.556669	0.35626		4826	0.19925	0.159982	0.101606		5276	0.260589	0.34315	0.307183
8235	0.300807		8235	0.200335	0.40128	0.18501	0.262208		4900	0.266408	0.266229	0.268208		4884	0.305438	0.303104	0.308516		4884	0.217954	0.196304	0.152409		4779	0.241228	0.396062	0.401343
10015	0.166243		10015	0.228433	0.104053	0.294384	0.208957		8426	0.169269	0.0603118	0.164602		4900	0.291725	0.360632	0.29415		4900	0.292894	0.341833	0.251577		4826	0.205	0.360027	0.310535
403	0.345572		403	0.32562	0.365524	0.125837	0.272327		6973	0.346548	0.2241	0.353682		8426	0.319463	0.421559	0.323209		8426	0.299955	0.355545	0.288562		4884	0.224243	0.313284	0.260523
8256	0.188524		8256	0.187648	0.1894	0.0657221	0.14759		6976	0.232354	0.211387	0.231887		6973	0.52803	0.217136	0.541713		6973	0.307764	0.370708	0.150621		4900	0.301347	0.299219	0.284936
7314	0.191031		7314	0.218618	0.163444	0.0732921	0.151785		9591	0.222378	0.325358	0.221246		6976	0.304568	0.437959	0.307605		6976	0.278764	0.314394	0.358467		8426	0.308611	0.327669	0.181041
6984	0.132903		6984	0.177374	0.0884318	0.0753543	0.11372		9511	0.291719	0.207248	0.295203		9591	0.337726	0.725768	0.342342		9591	0.269558	0.296515	0.499496		6973	0.316645	0.541594	0.370649
9709	0.288963		9709	0.227757	0.350168	0.121233	0.233053		9933	0.240949	0.363792	0.241053		9511	0.463584	0.364541	0.474197		9511	0.308414	0.371972	0.461699		6976	0.286809	0.312392	0.248514
9660	0.316523		9660	0.268786	0.364259	0.118131	0.250392		9596	0.280507	0.384044	0.283245		9933	0.242002	0.35154	0.242057		9933	0.229486	0.2187	0.257673		9591	0.277337	0.346401	0.237843
9957	0.148504		9957	0.157993	0.139014	0.326284	0.207764		9512	0.227486	0.407843	0.226694		9596	0.260344	0.440933	0.261273		9596	0.22603	0.211988	0.217844		9511	0.317315	0.475492	0.312007
9391	0.179909		9391	0.263542	0.0962748	0.305278	0.221698		9597	0.232375	0.219074	0.231909		9512	0.30537	0.372444	0.308445		9512	0.335669	0.424899	0.297747		9933	0.236109	0.248218	0.257706
7471	0.128103		7471	0.112409	0.143797	0.0450963	0.100434		9057	0.187004	0.110424	0.183518		9597	0.34106	0.251865	0.345835		9597	0.225883	0.211702	0.19102		9596	0.232553	0.267031	0.300016
7287	0.180156		7287	0.235513	0.124799	0.0903051	0.150206		9795	0.213062	0.231047	0.21131		9057	0.296313	0.308118	0.298956		9057	0.229774	0.219258	0.0885193		9512	0.345356	0.313214	0.243307
7158	0.131383		7158	0.190775	0.0719911	0.100542	0.121102		7477	0.264417	0.113543	0.266084		9795	0.247311	0.552505	0.24762		9795	0.212456	0.185629	0.150784		9597	0.232401	0.349821	0.248536
9955	0.124417		9955	0.186715	0.06212	0.116933	0.121923		9938	0.177456	0.0703637	0.173334		7477	0.377102	0.31806	0.383594		7477	0.280283	0.317343	0.350745		9057	0.236404	0.303924	0.20001
7025	0.198666		7025	0.231999	0.165332	0.0707237	0.156018		8419	0.216205	0.189657	0.214662		9938	0.315092	0.177682	0.31863		9938	0.329473	0.412865	0.343835		9795	0.218587	0.253664	0.22788
6903	0.133001		6903	0.202966	0.0630351	0.208251	0.158084		7413	0.152217	0.00931285	0.146115		8419	0.379956	0.5531	0.386584		8419	0.349953	0.452636	0.153141		7477	0.288371	0.386789	0.282806
6424	0.289627		6424	0.251517	0.327738	0.0963733	0.225209		9128	0.175112	0.10318	0.170834		7413	0.200989	0.160602	0.199091		7413	0.184525	0.133715	0.00153493		9938	0.338981	0.323186	0.189798
5984	0.137226		5984	0.199958	0.0744939	0.102593	0.125682		9130	0.314047	0.863286	0.319018		9128	0.32627	0.458268	0.330341		9128	0.344311	0.44168	0.266696		8419	0.360051	0.389716	0.231241
8334	0.18524		8334	0.180732	0.189748	0.42787	0.266117		9131	0.306686	0.561875	0.311167		9130	0.252231	0.453425	0.252774		9130	0.184525	0.133131	0.00700405		7413	0.186197	0.206152	0.137072
6967	0.315198		6967	0.255416	0.374981	0.113003	0.2478		9133	0.252865	0.515754	0.253763		9131	0.250017	0.519535	0.250455		9131	0.203745	0.168713	0.131275		9128	0.354247	0.334651	0.18729
7460	0.160573		7460	0.225134	0.0960115	0.326331	0.215826		9134	0.258072	0.404	0.259316		9133	0.250823	0.496422	0.251299		9133	0.286059	0.328559	0.275962		9130	0.176436	0.25871	0.335888
8366	0.161078		8366	0.122151	0.200006	0.0627748	0.12831		403	0.152264	0.00798244	0.146161		9134	0.390688	0.2692	0.397827		9134	0.184525	0.13172	0.00059609		9131	0.209625	0.256439	0.328015
9964	0.171476		9964	0.226396	0.116555	0.372281	0.238411		6424	0.158684	0.0177388	0.152323		403	0.388542	0.347461	0.395579		403	0.343783	0.440655	0.812037		9133	0.294314	0.257266	0.270451
9780	0.196781		9780	0.235565	0.157998	0.0692293	0.154264		6445	0.208412	0.191579	0.206351		6424	0.348376	0.122406	0.3535		6424	0.265546	0.288725	0.16257		9134	0.176238	0.400724	0.27602
9990	0.162822		9990	0.258229	0.0674155	0.209956	0.178534		6434	0.212138	0.219813	0.210325		6445	0.375846	0.363266	0.382278		6445	0.184525	0.132204	0.00178827		403	0.353704	0.398522	0.136749
7161	0.171556		7161	0.221683	0.12143	0.0700382	0.137717		9709	0.153033	0.0112641	0.146899		6434	0.536049	0.29804	0.550114		6434	0.357569	0.467426	0.257267		6424	0.273209	0.357325	0.10473
7350	0.159468		7350	0.194875	0.124061	0.0545532	0.124496		9710	0.177156	0.0985979	0.173014		9709	0.372219	0.77004	0.378478		9709	0.240461	0.240013	0.388948		6445	0.158139	0.3855	0.222907
9962	0.188419		9962	0.270567	0.106271	0.3998	0.258879		9644	0.327325	0.487224	0.33318		9710	0.285956	0.346611	0.288105		9710	0.294283	0.344529	0.242229		6434	0.367888	0.549819	0.226892
915	0.201394		915	0.218422	0.184365	0.0531225	0.15197		7003	0.188948	0.157284	0.185591		9644	0.319333	0.438554	0.323073		9644	0.221079	0.202374	0.143874		9709	0.247401	0.38178	0.131746
7107	0.23742		7107	0.215291	0.25955	0.0537071	0.176183		6908	0.255776	0.443764	0.256867		7003	0.237752	0.245747	0.237606		7003	0.252868	0.264105	0.215405		9710	0.302775	0.293301	0.189477
9984	0.259398		9984	0.254163	0.264634	0.689026	0.402608		7081	0.461867	0.437112	0.476679		6908	0.344855	0.467615	0.349811		6908	0.231731	0.223059	0.290187		9644	0.227459	0.327536	0.350089
6923	0.141386		6923	0.219039	0.063733	0.097953	0.126908		7106	0.390414	0.322845	0.400468		7081	0.506043	0.151612	0.518678		7081	0.352275	0.457147	0.455196		7003	0.260165	0.24386	0.202089
7419	0.175327		7419	0.232545	0.118109	0.0581721	0.136275		8214	0.209361	0.0963806	0.207363		7106	0.362527	0.383575	0.368325		7106	0.283028	0.322673	0.26946		6908	0.238418	0.353713	0.273564
7258	0.373682		7258	0.263905	0.48346	0.10198	0.283115		8311	0.300244	0.298455	0.304296		8214	0.343839	0.564316	0.348747		8214	0.302985	0.361428	0.461292		7081	0.362441	0.519042	0.493989
6957	0.289689		6957	0.216486	0.362892	0.0685764	0.215985		8312	0.160404	0.0373992	0.155147		8311	0.358068	0.238354	0.363653		8311	0.258638	0.27531	0.238978		7106	0.291195	0.371839	0.417566
9782	0.238139		9782	0.247889	0.22839	0.0364542	0.170911		8424	0.193171	0.137328	0.190095		8312	0.297797	0.329702	0.30051		8312	0.238831	0.236847	0.268647		8214	0.311728	0.352671	0.223921
9778	0.347746		9778	0.206286	0.489207	0.130745	0.275413		9571	0.27442	0.2105	0.276752		8424	0.424192	0.78542	0.432927		8424	0.291573	0.339267	0.918114		8311	0.266102	0.367266	0.321125
9875	0.433236		9875	0.26542	0.601053	0.136211	0.334228		7305	0.570585	0.552119	0.592634		9571	0.288672	0.367515	0.290951		9571	0.299486	0.354635	0.41374		8312	0.245723	0.305446	0.17156
1954	0.251831		1954	0.212062	0.291601	0.784307	0.429323		6963	0.263377	0.397792	0.264975		7305	0.617991	0.349577	0.63596		7305	0.336533	0.426577	0.315386		8424	0.299987	0.435088	0.206606
7072	0.168664		7072	0.228495	0.108833	0.609368	0.315565		6981	0.250478	0.198083	0.251217		6963	0.265534	0.362417	0.266711		6963	0.223782	0.207622	0.240197		9571	0.308129	0.296087	0.293505
7120	0.220667		7120	0.221813	0.219521	0.00406136	0.148465		18694	0.285059	0.64096	0.2881		6981	0.306721	0.147618	0.30986		6981	0.264938	0.287543	0.0656376		7305	0.346245	0.633866	0.610268
9914	0.165979		9914	0.209637	0.122321	0.0019734	0.111311		14318	0.184393	0.128606	0.180732		18694	0.197903	0.456909	0.195857		18694	0.223664	0.207393	0.445848		6963	0.23024	0.272355	0.281694
									15591	0.295378	0.419521	0.299106		14318	0.3059	0.282031	0.309		14318	0.232232	0.224033	0.135339		6981	0.272583	0.3146	0.267898
														15591	0.220017	0.288574	0.219025		15591	0.250054	0.258641	0.362124		18694	0.230118	0.202986	0.304884
																								14318	0.238934	0.313758	0.197217
																								15591	0.25727	0.225669	0.315921
																			*Proportionate tolerance of each ecotype is calculated as growth rate of each ecotype X 100/the summation of growth rate of 417 ecotypes
																			CS: Cold Stress Experiment, in each experiment, growth rate of each ecotype was proportionate tolerance of each ecotype.
																			calculated as the average of 5 different observations and the calculated growth rate was used to obtain
																			Mean proportionate tolerance of each ecotype calculated from 17 independent experiments was used for the Figure S4.
