# Supplementary material for: Identification of multiple novel genetic mechanisms that regulate chilling tolerance in Arabidopsis
Source: Front Plant Sci. 2023 Jan 12;13:1094462. doi: 10.3389/fpls.2022.1094462 (PMC9878698; doi:10.3389/fpls.2022.1094462)
Supplement: Supplementary file 14 [file Table_4.xlsx]

## Sheet: Table-S4
Table-S4: SNPs associated with responses to cold stress in Arabidopsis (Model LR, Liner Regression)
Gene #	Chr	Position	Allele (Maj/Min)	p-Value	Most severe consequence	GeneID	Gene Name	Model
1	1	11322717	T/G	4.018e-05	Missense_variant	AT1G31640	AGL92	EMMAX
2	1	22614956	T/G	1.029e-06	Missense_variant	AT1G61310	LRR and NB-ARC domains	EMMAX & LR
3	1	23500504	A/T	8.523e-06	Missense_variant	AT1G63360	CC-NBS-LRR class	EMMAX
	1	23499858	T/C	3.356e-05	Missense_variant	AT1G63360		EMMAX
	1	23500111	G/T	9.867e-06	Missense_variant	AT1G63360		EMMAX
	1	23499592	A/T	2.446e-05	Missense_variant	AT1G63360		EMMAX
4	1	7176858	C/T	3.605e-08	5_prime_UTR_variant	AT1G20693	HIGH MOBILITY GROUP B2, HIGH MOBILITY GROUP BETA 1, HMG BETA 1, HMGB2, NFD02, NFD2, NUCLEOSOME/CHROMATIN ASSEMBLY FACTOR GROUP D 02, NUCLEOSOME/CHROMATIN ASSEMBLY FACTOR GROUP D 2	LR
	1	7177237	G/C	1.575e-05	intron_variant	AT1G20693		EMMAX
	1	7177095	T/C	1.575e-05	intron_variant	AT1G20693		EMMAX
5	1	25604637	G/T	3.781e-10	Missense_variant	AT1G68320	ATMYB62, BW62B, BW62C, MYB DOMAIN PROTEIN 62, MYB62	LR
	1	25604005	C/A	3.041e-10	intron_variant	AT1G68320		LR
6	1	11438263	A/G	1.659e-08	Missense_variant	AT1G31870	BUD13	LR
	1	11438319	T/C	1.659e-08	Missense_variant	AT1G31870		LR
	1	11438396	T/C	1.659e-08	Missense_variant	AT1G31870		LR
	1	11438409	T/C	1.659e-08	Missense_variant	AT1G31870		LR
	1	11436944	T/G	2.425e-08	intron_variant	AT1G31870		EMMAX & LR
	1	11437201	G/C	4.786e-08	intron_variant	AT1G31870		EMMAX & LR
	1	11437041	G/C	4.786e-08	intron_variant	AT1G31870		EMMAX & LR
	1	11437054	G/T	4.786e-08	intron_variant	AT1G31870		EMMAX & LR
	1	11437200	C/T	7.15e-08	intron_variant	AT1G31870		EMMAX & LR
	1	11438905	A/T	2.526e-05	intron_variant	AT1G31870		EMMAX & LR
	1	11438658	C/T	1.659e-08	intron_variant	AT1G31870		LR
	1	11437717	A/G	3.656e-07	synonymous_variant	AT1G31870		LR
	1	11437696	A/G	3.656e-07	synonymous_variant	AT1G31870		LR
	1	11437684	A/G	3.656e-07	synonymous_variant	AT1G31870		LR
	1	11437622	C/A	3.656e-07	synonymous_variant	AT1G31870		LR
7	2	1496731	G/A	3.298e-06	synonymous_variant	AT2G04300	Leucine-rich repeat protein kinase	EMMAX & LR
8	2	7942834	A/C	1.696e-05	Missense_variant	AT2G18260	SYP112	EMMAX & LR
9	2	8257758	A/G	7.738e-06	intron_variant	AT2G19060	SGNH hydrolase-type esterase	EMMAX & LR
10	2	8278884	T/C	3.567e-05	5_prime_UTR_variant	AT2G19110	ARABIDOPSIS HEAVY METAL ATPASE 4, ATHMA4, HEAVY METAL ATPASE 4, HMA4	EMMAX
11	2	11591906	C/A	1.737e-08	intron_variant	AT2G27120	POL2B, TIL2, TILTED 2	LR
	2	11587220	C/T	4.187e-09	Missense_variant	AT2G27120		LR
	2	11587214	G/A	5.012e-09	Missense_variant	AT2G27120		LR
	2	11592990	C/A	1.951e-08	Missense_variant	AT2G27120		LR
	2	11587148	G/T	2.988e-08	intron_variant	AT2G27120		LR
12	2	16627757	G/T	3.323e-05	intron_variant	AT2G39840	TOPP4, TYPE ONE SERINE/THREONINE PROTEIN PHOSPHATASE 4	EMMAX & LR
13	2	13373550	G/T	3.763e-05	5_prime_UTR_variant	AT2G31360	16:0DELTA9 DESATURASE 2, ADS2, ATADS2	EMMAX
14	3	9100303	A/T	1.134e-05	Missense_variant	AT3G24900	ATRLP39, RECEPTOR LIKE PROTEIN 39, RLP39	EMMAX
15	3	4041651	T/C	7.213e-06	Missense_variant	AT3G12710	DNA glycosylase superfamily protein	EMMAX
16	3	15142381	T/G	3.105e-05	splice_region_variant	AT3G43148	myosin heavy chain-like protein	EMMAX
17	3	22753117	G/A	1.974e-08	Missense_variant	AT3G61480	Quinoprotein amine dehydrogenase	LR
18	3	19843512	C/T	3.941e-06	Missense_variant	AT3G53520	ATUXS1, UDP-GLUCURONIC ACID DECARBOXYLASE 1, UXS1	EMMAX & LR
	3	19844069	C/T	4.17e-07	3-prime-UTR_variant	AT3G53520		LR
19	3	22797191	A/T	1.059e-07	Missense_variant	AT3G61600	AHT1, ATPOB1, LIGHT-RESPONSE BTB 2, LRB2, POB1, POZ/BTB CONTAININ G-PROTEIN 1	LR
	3	22798042	T/C	9.229e-10	3-prime-UTR_variant	AT3G61600		LR
	3	22798070	T/A	9.229e-10	3-prime-UTR_variant	AT3G61600		LR
	3	22797119	C/T	3.743e-09	intron_variant	AT3G61600		LR
20	4	8297722	C/G	5.95e-07	Missense_variant	AT4G14400	ACD6	LR
21	4	7326182	C/A	9.923e-05	Missense_variant	AT4G12350	ATMYB42, MYB DOMAIN PROTEIN 42, MYB42	EMMAX
22	4	7194648	G/A	4.526e-05	intron_variant	AT4G12000	SNARE associated Golgi protein	EMMAX
	4	7194638	A/T	4.304e-05	intron_variant	AT4G12000		EMMAX
23	4	7215169	G/A	6.902e-08	5_prime_UTR_variant	AT4G12040	ATSAP7, SAP7, STRESS-ASSOCIATED PROTEIN 7	LR
24	5	16695846	T/A	1.109e-06	Missense_variant	AT5G41750	TIR-NBS-LRR class	EMMAX & LR
25	5	17239957	T/G	8.483e-06	splice_region_variant	AT5G42970	ATS4, CONSTITUTIVE PHOTOMORPHOGENIC 14, CONSTITUTIVE PHOTOMORPHOGENIC 8, COP14, COP8, COP9 SIGNALOSOME SUBUNIT 4, CSN4, EMB134, EMBRYO DEFECTIVE 134, FUS4, FUS8, FUSCA 4, FUSCA 8	EMMAX & LR
26	5	22775968	T/C	8.006e-06	Missense_variant	AT5G56260	Ribonuclease E inhibitor RraA/Dimethylmenaquinone methyltransferase	EMMAX
27	5	501080	T/C	1.124e-08	Missense_variant	AT5G02360	DC1 domain	LR
	5	501049	T/A	2.962e-08	Missense_variant	AT5G02360		LR
	5	500945	T/C	2.962e-08	intron_variant	AT5G02360		LR
	5	500789	C/T	2.962e-08	intron_variant	AT5G02360		LR
28	5	7888583	C/A	9.616e-09	3-prime-UTR_variant	AT5G23420	HMGB6	LR
	5	7889233	T/A	6.758e-06	intron_variant	AT5G23420		EMMAX
	5	7889096	T/A	2.492e-06	intron_variant	AT5G23420		EMMAX
	5	7888696	A/G	3.671e-06	synonymous_variant	AT5G23420		EMMAX
	5	7888828	T/C	3.671e-06	Missense_variant	AT5G23420		EMMAX
	5	7888698	C/T	3.671e-06	Missense_variant	AT5G23420		EMMAX
	5	7888867	C/T	3.671e-06	Missense_variant	AT5G23420		EMMAX
	5	7888697	A/T	3.671e-06	Missense_variant	AT5G23420		EMMAX
29	5	14817581	C/T	4.355e-05	Missense_variant	AT5G37380	Chaperone DnaJ-domain	EMMAX
30	5	14835911	T/G	4.355e-05	Missense_variant	AT5G37400	Hypothetical protein (DUF577)	EMMAX
31	5	15816398	G/T	3.068e-05	Missense_variant	AT5G39500	ENDOPLASMIC RETICULUM MORPHOLOGY 1, ERMO1, GNL1, GNOM-LIKE 1	EMMAX
32	5	21292902	A/G	2.835e-05	Missense_variant	AT5G52460	EDA41, EMBRYO SAC DEVELOPMENT ARREST 41	EMMAX
33	5	22312183	G/A	5.592e-06	Missense_variant	AT5G54960	PDC2, PYRUVATE DECARBOXYLASE-2	EMMAX
