# Supplementary material for: Identification of multiple novel genetic mechanisms that regulate chilling tolerance in Arabidopsis
Source: Front Plant Sci. 2023 Jan 12;13:1094462. doi: 10.3389/fpls.2022.1094462 (PMC9878698; doi:10.3389/fpls.2022.1094462)
Supplement: Supplementary file 15 [file Table_5.xlsx]

## Sheet: Table S5
Table S5: Expression patterns of 32 putative cold responsive genes during exposure to cold stress using the eFP database
	(http://bar.utoronto.ca/efp2/Arabidopsis/Arabidopsis_eFPBrowser2.html).
Genes	Treatment	0 h	0.5 h	1 h	3 h	6 h	12 h	24h	0 h	0.5 h	1 h	3 h	6 h	12 h	24h
		Mean Value							Standard Deviation
AT1G31640	Control	8.41	10.96	10.95	12.3	19.89	10.19	18.04	6.05	1.25	4.6	0.12	3.19	1.59	3.42
	Cold	8.41	17.75	9.35	11.14	14.37	12.22	6.12	6.05	1.92	1	8.98	2.34	2.26	2.27
AT1G63360	Control	132.32	134.6	141.99	121.57	142.44	162.45	142.44	10.7	6.89	13.81	2.39	1.35	0.24	4.53
	Cold	132.32	141.32	120.65	176	192.83	146.28	105.63	10.7	6.84	22.33	4.53	1.19	19.55	3.28
AT1G68320	Control	15.85	21	15.5	13.95	14.04	10.75	15.93	1.9	0.02	1.78	1.73	4.53	3.38	0.39
	Cold	15.85	22.95	20.77	15.16	14.04	14.57	5.97	1.9	2.96	0.13	2.8	1.98	2.6	0.72
AT1G31870	Control	48.45	64.16	65.03	54.88	56.32	53.95	69	1.62	0.73	2.81	1.08	6.7	0.38	4.11
	Cold	48.45	53.42	49.76	51.73	72.85	65.82	105.18	1.62	2.32	9.44	6.23	1.65	2.36	1.37
AT2G04300	Control	1.46	3.88	1.44	1.24	1.28	0.62	1.05	0.74	3.17	0.68	0.5	0.96	0.2	0.32
	Cold	1.46	2.19	6.18	0.77	2.2	2.53	4.59	0.74	0.92	4.92	0.04	0.57	1.9	1.28
AT2G18260	Control	4.85	15.1	5.63	8.44	6.54	6.91	9.08	2.44	2.13	4.29	1.65	3.88	4.88	2.94
	Cold	4.85	10.92	7.31	6.75	15.97	1.6	1.23	2.44	5.11	4.46	1.25	1.4	0.65	0.33
AT2G19060	Control	7.51	8.84	5.82	5.47	10.74	3.96	6.29	2.18	0.17	2.13	1.61	0.25	1.3	0.83
	Cold	7.51	6.27	7.8	7.14	6.33	5.65	10.59	2.18	0.18	0.67	0.23	0.06	2	2.12
AT2G19110	Control	60.16	64.63	67.44	67.09	64.45	63.89	69.53	0.98	8.85	7.33	3.49	9.86	15.42	3.98
	Cold	60.16	60.17	44.88	53.7	57.98	40.98	34.58	0.98	0.5	1.28	2.84	5.15	1.54	1.05
AT2G27120	Control	1.52	1.72	1.63	1.71	0.83	0.65	0.66	1.29	1.4	1.39	1.06	0.48	0.21	0.14
	Cold	1.52	2.32	3.14	1.45	0.53	0.8	0.49	1.29	0.28	2.69	0.95	0.19	0.16	0.07
AT3G24900	Control	13.3	13.09	20.76	14.07	12	14.49	10.72	2.06	0.34	3.27	0.04	3.15	0.81	2.38
	Cold	13.3	15.39	16.27	15.05	18.8	17.65	14.02	2.06	0.57	1.05	2.74	0.15	0.3	2.23
AT3G12710	Control	48.97	50.17	68.44	80.75	73.74	45.26	37.31	5.05	0.67	16.8	11.78	0.28	0.84	0.24
	Cold	48.97	49.91	49.35	65.29	54.12	30.59	25.85	5.05	5.06	3.82	15.33	11.52	0.43	3.74
AT3G61480	Control	149.18	113.06	145.35	138.85	188.29	142.8	171.86	26.18	0.8	4.37	1.01	28.16	9.11	45.17
	Cold	149.18	107.25	105.06	127.93	108.54	121.86	130.35	26.18	7.67	9.26	9.37	6.16	12.28	5.27
AT3G53520	Control	83.91	95.81	116	96.97	95.48	99.21	93.94	10.55	0.17	0.3	5.67	2.39	2.44	4.16
	Cold	83.91	103.27	93.22	84.17	87.81	107.63	143.97	10.55	4.93	12.54	3.8	5.46	0.57	4.1
AT4G14400	Control	492.97	174.43	432.08	200.06	764.96	1651.05	263.64	223.52	13.92	215.73	50.26	118.76	143.88	0.76
	Cold	492.97	196.48	190.7	216.91	106.07	47.14	15.34	223.52	14.75	50.36	21.63	24.51	0.48	4.35
AT4G12350	Control	0.97	1.59	0.63	1.96	1.9	1.34	1.01	0.56	0.78	0.08	1.26	0.13	0.56	0.2
	Cold	0.97	2.37	1.63	3.22	2.24	2.38	0.82	0.56	1.44	0.75	1.86	0.28	0.89	0.1
AT5G41750	Control	47.38	49.5	32.29	12.98	13.59	19.23	21.95	3.62	0.81	12.77	0.69	0.43	3.32	2.89
	Cold	47.38	30.2	32.31	76.32	63.88	14.38	11.63	3.62	10	9.63	4.41	4.38	0.06	1.36
AT5G42970	Control	96.42	99.56	108.06	90.7	83.95	94.21	84.02	8.23	2.96	6.42	2.49	3.79	0.86	10.82
	Cold	96.42	93.94	104.24	80.02	80.01	86.62	98.93	8.23	2.85	0.33	4.71	0.26	6.18	2.53
AT5G56260	Control	174.52	204.59	201.37	195.47	194.09	269.64	207.02	16.73	13.12	16.88	1.12	3.84	8.75	8.89
	Cold	174.52	200.3	243.52	175.7	137.42	124.37	86.38	16.73	15.1	47.84	3.42	17.02	17.63	2.68
AT5G02360	Control	2	0.76	0.99	2.24	2.25	0.71	2.16	0.07	0.59	0.49	0.96	1.27	0.54	0.31
	Cold	2	1.18	0.14	0.64	1.37	1.84	0.2	0.07	1.02	0.09	0.53	0.77	0.41	0.02
AT5G23420	Control	45.27	45.56	52.38	49.58	67.41	52.64	50.22	3.08	9.14	6.66	0.03	13.93	9.15	6.94
	Cold	45.27	33.41	62.22	55.02	55.81	32.7	42.8	3.08	1.38	18.34	1.72	6.47	0.79	2
AT5G37380	Control	93.93	93.76	114.06	105.37	107.49	145.88	99.45	0.31	8.46	3.11	2.8	8.46	3.14	6.99
	Cold	93.93	101.66	72.18	84.93	90.46	108.71	99.49	0.31	3.36	12.96	6.96	1.6	5.95	15.93
AT5G39500	Control	78.73	90.35	101.5	88.97	108.26	88.07	88.59	1.22	4.53	0.85	2.07	8.94	1.35	1.5
	Cold	78.73	69.4	81.84	87.4	81.85	80.04	59.1	1.22	0.36	10.89	7.1	3.67	1.48	1.69
AT5G52460	Control	14.02	12.09	11.72	12.3	13.73	11.7	16.85	1.7	2.11	0.16	3.26	1.2	1.6	1.5
	Cold	14.02	13.7	20.36	8.55	9.88	16.11	11.94	1.7	0.83	3.5	0.69	2.09	1.51	1.14
AT5G66390	Control	4.19	0.95	0.47	1.12	0.92	1.68	2.59	3.53	0.52	0.15	0.22	0.54	1.28	1.36
	Cold	4.19	0.67	0.65	0.49	0.98	0.77	2.09	3.53	0.14	0.09	0.02	0.53	0.35	1.89
AT3G61600	Control	305.7	343.21	299.79	326.15	296.23	234.97	301.2	20.78	13.52	15.53	6.23	2.37	3.62	15.28
	Cold	305.7	284.21	287.41	278.44	259.96	226.79	229.35	20.78	14.59	5.3	15.06	31.38	14.9	1.62
AT1G61310	Control	405.88	412.81	457.38	390.47	425.95	390.17	488.08	33.33	7.07	41.67	11.23	15.82	13.89	27.4
	Cold	405.88	404.48	275.61	362.14	356.54	326.2	208.244	33.33	38.5	147.13	9.86	2.96	24.4	9.23
AT1G20693	Control	197.52	250.02	366.92	663.6	894.67	558.68	247.98	1.17	9.55	83.66	26.8	42.86	28.47	4.05
	Cold	331.67	192.38	185.25	331.67	794.13	2028.08	2866.13	40.89	0.25	38.02	40.89	33.87	56.62	101.25
AT2G39840	Control	119.97	136.09	131.65	138.57	124	164.5	138.36	6.5	9.07	0.55	3.98	4.21	1.8	13.92
	Cold	119.97	131.35	132.62	162.3	238.57	245.75	240.67	6.5	0.09	5	1.57	17.04	0	11
AT2G31360	Control	183.66	212.39	363.82	587.27	1364.27	499.01	126.93	7.56	11.4	8.56	50	37.91	28.73	15.89
	Cold	183.66	125.51	174.62	960.11	2791.06	4250.35	3304.8	7.56	6.15	23.53	60.78	39.82	177.2	127.77
AT4G12000	Control	73.95	75.34	71.36	64.27	39.58	75.56	103.08	12.02	2.39	11.15	3.1	0.87	0.94	5.12
	Cold	73.95	98.94	97.74	98.07	260.87	513.71	1069.15	12.02	6.27	15.85	8.95	3.32	11.34	6.87
AT4G12040	Control	115.42	138.13	142.55	118.91	129.77	88.03	95.1	1.28	0.33	15.98	6.9	2.24	1.73	8
	Cold	115.42	126	107.82	145.99	377.57	534.84	567.69	1.28	8.21	0.02	0.99	6.35	2.04	69.5
AT5G54960	Control	61.6	53.28	91.47	194.43	263.16	295.36	41.69	7.19	23.87	29.35	34.06	31.17	5.48	5.03
	Cold	61.6	52.2	35.2	107.17	328.94	969.54	699.21	7.19	16.48	0.05	3.95	67.13	69.56	64.56
