# Supplementary material for: Identification of multiple novel genetic mechanisms that regulate chilling tolerance in Arabidopsis
Source: Front Plant Sci. 2023 Jan 12;13:1094462. doi: 10.3389/fpls.2022.1094462 (PMC9878698; doi:10.3389/fpls.2022.1094462)
Supplement: Supplementary file 16 [file Table_6.xlsx]

## Sheet: Table-S6
Table-S6: Primers used for for analyzing the T-DNA insertion lines of 33 candidate cold-stress responsive genes.
Serial No.	Genes	SALK Lines	Insertion Sites	LP (Sequence of primers: 5’ to 3’)	RP (Sequence of primers: 5’ to 3’)	LP+RP Product size (bp)	BP+RP Product size (bp)
1	AT1G31640	SALK_030847C	11324209	CAGCAAACAGAGGAGGAACAG*	TTTCAAAATTTTCGCTCGTTC	1115	552-852
		SALK_035114C	11324248	CAGCAAACAGAGGAGGAACAG	TTTCAAAATTTTCGCTCGTTC	1115	513-813
2	AT1G61310	SALK_125189	22614195	ATGTTCAACAAAAGCGGAAAG	TACCCGTGCAAACTTGCTAAC	1128	488-788
		SALK_029306	8311119	AGATACGAGGAAATTGGACCG	GAACAAGATCTCTTAGCCGGG	1214/1295	550-850/ 606-906
3	AT1G63360	SALK_109626	23500223	CCTTAGTAAGCAGCCTGGGTC	TATGGATCGCTTCTGAACTGG	1287	606-906
		SALK_022106	23502322	CGCTGTCGGTGGTGTTATATC	AACTCTTAGAGCAAAACCGGC	1178	581-881
4	AT1G20693	SALK_049142	7176791	TGAAAACGAAGAAAGCACTGG	AAAGCAAGAGGATCCATGGAC	1191	570-870
		SALK_138209	7176846	TGAAAACGAAGAAAGCACTGG	ATCCTTGAAGGGATTGAATGC	1007	441-741
5	AT1G68320	SALK_104944	25604474	CCCAAGAACCTGTTGAATCAC	TCGTACGCTGAATAACCATCC	1136	462-762
		SALK_104945	25604469	CCCAAGAACCTGTTGAATCAC	TCGTACGCTGAATAACCATCC	1136	467-767
6	AT1G31870	SALK_018219	11440018	CCCACTTCCAAAGAAGATTACG	GGGATTAAACCGGGTAGACAC	1161	537-837
		SALK_096851	11440020	CCCACTTCCAAAGAAGATTACG	GGGATTAAACCGGGTAGACAC	1161	539-839
7	AT2G04300	SALK_003316	1492772	ACTGCTTGCATCCATATGGAC	TCGACGTAAGGAGGTTCATTG	1257	583-883
		SALK_003328	1492772	ACTGCTTGCATCCATATGGAC	TCGACGTAAGGAGGTTCATTG	1257	583-883
8	AT2G18260	SALK_037621/CS868715	7941803	TTTGATTCCATTCTGTCTCGC	TGCTTGTGCAGATTGAAGTTG	1202	550-850
		CS26712	7942634	TGCGAATCGTACGAGTTTCAAGGAAG	AGAAGAACAGCCATGTCAAGAAACAC	363
9	AT2G19060	SALK_061864	8257213	GGTTGTTGATTTGGTCACACC	TATTCCGGTGTGAGCTTGTTC	1117	438-738
		SALK_117794	8259571	TCATAGGTTAAAGGTGGAAATTG	TGGAAATATGATGGCATGTTG	1021	457-757
		SALK_115819	8259901	GCTGTCGAACCTTTCAACAAG	TTAACTTTGCCAATGTACGGC	1232/1070	585-885/534-834
10	AT2G19110	SALK_042898	8279762	TTGTTACGCCAAATTTATCCC	AAAACACAACCATTTACCCCAC	1038	467-767
		SALK_093482	8281447	TTGGCTAATATTTGTCATTTTCCTC	TTCCCGTATTTTGAAATGCAC	1078	563-863
11	AT2G27120	SALK_025607	11587626	TTGAAATATGGCAACAGGGAC	TTTGAAGTGGATGGACCGTAC	1100	484-784
		SALK_056503	11590153	ACGATCCCAAGGGTGTTTTAC	TACAATTGGAAAAAGCATGCC	1129	505-805
12	AT2G39840	SALK_090980	16627334	TCTGTCCACATAGTCCCCAAG	CATTTTGCATCCTTCGTGTTC	1162	542-842
		SALK_090981	19947740	TTTACCAAATCGTCAACGAGG	ACTGCTGCATATTGGCATTTC	1163	506-806
		CS375515	16628640	CATTACTCATCATACTCATTGCTCC	TAGTTTCGTTTTGGTTTCCGCC	91
13	AT2G31360	SALK_079963	13372714	TCATTCTCTTGCTCTCTTGGC	GAACGCATGATGATTGTTGTG	1133	559-859
		SALK_016783	13372487	CCAACAACCAACCAATATCATC	AGTGTGGAAGAAGAGCAAACG	1093/1093/1093	474-774/435-735
14	AT3G24900	CS868997 (SALK_118448)	9099452	AACAGGAAAGCTTCCAAGGTC	AAAACCCAATTTTGAGTTCTGC	1150	571-871
		SALK_126504	9100502	TTCCAGAAAAATCAATGGTCG	CTGGAACCATCCCTTCTTCTC	1290	601-901
15	AT3G12710	SALK_144400	4041935	AGTGGAACCACATGGTCTGTC	CTCTGAGGATGAGGGTTAGGG	1201	584-884
16	AT3G43148	SALK_151592	15141452	ATTTCAGCCTGGTGTCATTTG	TAAAAGAGCCTTGCCTCGATC	1299/1299	608-908/608-908
		SALK_076725	15141208	ATCGTTCACAAATTGCAGGAC	GGATACTTCTCGGCTTATCCG	1140	457-757
17	AT3G61480	SALK_017426	22755893	ACACGAACGTGAAAACTCAGG	GCAAAGTCCTCATGTTGCTTC	982	442-742
		SALK_099827	22756201	ATACTTACTCACGGTCACGGG	TCATGCTTGGAACCAATAAGG	1288	599-899
18	AT3G53520	SALK_068865	19844068	CTGAATTGCTCTATCCAACGG	CGGTTTGGTTTAGCTTTTGTG	1100	533-833
		SALK_152673	19844001	CTGAATTGCTCTATCCAACGG	TCACAATGCTTGAACTTGCAG	1213	579-879
19	AT3G61600	SALK_100118	22797797	GACATTGTACCACGTGTACGG	TAGCCTAGCCTCCGAAGAATC	997	470-770
		SALK_128387	22797972	CTATTGCACTTTCTTAATACTTAAATGC	TACAGACCCGTCAAAGTGGTC	1234	584-884
20	AT4G14400	SALK_059132	8298249	AAACAAAAGCGGCTTAAGAGC	GAAAACGACTCATGTGGAACG	1152	566-866
		SALK_116079	8296024	TCCAAATAGCGTCCTTCAATG	AAAATCTTTTAATTGTAAAGTTGTTTGG	1130	537-837
21	AT4G12350	SALK_003422	7325963	TCATGGAGCTTTGACCAAAAC	CCGAGGTTAAATAACGTTCACC	1089	545-845
		SALKseq_032016.1	7326806	CAAGATCGCTGCAAGATTACC	ATTTTGGGGAACACCAAATTC	1111	459-759
		SALKseq_032016.2	15988815	AGTCGACAATAAGATGCCCTG	GAGCATGGAGTGCCACTAAAG	1076	553-853
22	AT4G12000	SALK_021373	7194455	AAGAATCCCTCTGCAAACACC	CATGTGGACAGAAACGATCTG	1076	434-734
		SALK_204172	7194821	TGGAAGAGTAAGGAGAAGGCC	AGAATGGGTACATGCGTCAAG	1014	469-769
23	AT4G12040	SALK_071408	7216089	GGTCACCATCCAACATGAATC	TAAGTCATCTGAGCCAGCTCC	1024	464-764
		SALK_071504	7216165	GGTCACCATCCAACATGAATC	CACCAACAAGCCTAAAACGAC	1245	609-909
24	AT5G41750	SALK_066101	16698740	AAAGTGCCCGAGAGAGTTTTC	CTCGTTTTGTGTTTGGCTAGC	1140	460-760
		SALK_085020	16698790	TAACTTCTCTGAGCAGCCTCG	CTCGTTTTGTGTTTGGCTAGC	1164	510-810
25	AT5G42970	SALK_043720	17240516	TTCGATCAATTTTTCGATTGC	AGATTTCACATACCAAAGCGG	1178	535-835
26	AT5G56260	SALK_077070	22777129	AAAGCCAGACTTGGAAGACAAG	ACTTTGAAAGGACGGTGGATC	1223	555-855
27	AT5G02360	SALK_004531	500636	GGTGCCTACTCTTGCAACAAG	TTACAAAGCGTCTGGCTATGAG	1142	464-764
		SALK_004524	500701	GGTGCCTACTCTTGCAACAAG	TATTTTCTGACGACAACGCTG	1055	442-742
28	AT5G23420	SALK_138632	7889574	TTCCTCCTGAAAAAGTCATCG	TCGACGGAATATTCTGTTTCG	1091	497-797
		SALK_044693	7889917	CGATCTTTGCAGCCTACAATC	CGTTTCCCTCTCATTTTCCTC	1073	431-731
29	AT5G37380	SALK_090484	14818041	CATGTTGAACCACACTTGCAG	TTGAAGCAAAACATAGCCCAG	1092	509-809
		SALK_090482	14818041	CATGTTGAACCACACTTGCAG	TTGAAGCAAAACATAGCCCAG	1092	509-809
30	AT5G37400	SALK_143196	14835040	GGTGAGCCTTCCAAATTCTTC	TTATATCCCCTTTCCCAGCAG	1249	568-868
31	AT5G39500	SALK_020371	15818835	GATCTGGTCGTGTCTCTCTGC	TTTCACCAATCGAGTTTTTCG	1153	520-820
		SALK_091078	15817648	GAGGCTCAAGACACATTCCAG	TATCTTCAAGGGGTGCACTTG	960	436-736
32	AT5G52460	SALK_013776	21293411	TACATTGGTAACGATGGGTCC	CATACAACGTCGATATGTGGC	988	432-732
		SALK_031583	21294250	AGACATAACGCCATCGTTTTG	TACGGCCTCTGTCACCACTAC	1061/1061	522-822/541-841
33	AT5G54960	SALK_053107	22312751	TGATCTATCGTCAGATTCCGC	GATTCTCACTGTAAGCACCGG	1210	579-879
		CS70047	22312749	TTATATAGAGGAAGGGTCTTGCGAAG	GGGGATCTACGGATTTTTGTAATTGAG	428
LP, RP - Left, Right genomic primer: Are these gene-specific forward and reverse or 5'-end and 3'-end-specific primers - see me.
BP, T-DNA right border-specific primer (the sequence here); LB, the T-DNA left border-specific primer (sequence here)
*, Sequences of primers for analyzing T-DNA lines are gathered from the T-DNA Primer Design site (http://signal.salk.edu/tdnaprimers.2.html).
LB - Left border primer of the T-DNA insertion:
LBb1 of pBIN-pROK2 for SALK lines (Sequence of primers: 5’ to 3’): GCGTGGACCGCTTGCTGCAACT
LBa1 of pBIN-pROK2 for SALK lines (Sequence of primers: 5’ to 3’): TGGTTCACGTAGTGGGCCATCG
LB6313R for SALK lines (Sequence of primers: 5’ to 3’): TCAAACAGGATTTTCGCCTGCT
Using the three primers (LBb1+LP+RP) for SALK lines,
WT (Wild Type - no insertion): a LP+RP product was obtained,
HM (Homozygous lines - insertions in both chromosomes): a band of 410+N bps (from RP to insertion site 300+N bases, plus 110 bases from LBb1 to the left border and
of the vector) was obtained,
HZ (Heterozygous lines - one of the pair chromosomes with insertion): both bands were obtained. The product size should be 200 base larger if using LBa1 instead of LBb1.
When two paired reactions, LP+RP and LB+RP were set up.
A product in the LP+RP reaction for WT or HZ lines was obtained with no products for HM lines,
while a band in the LB+RP for HM or HZ lines was obtained.
