# Supplementary material for: Identification of multiple novel genetic mechanisms that regulate chilling tolerance in Arabidopsis
Source: Front Plant Sci. 2023 Jan 12;13:1094462. doi: 10.3389/fpls.2022.1094462 (PMC9878698; doi:10.3389/fpls.2022.1094462)
Supplement: Supplementary file 17 [file Table_7.xlsx]

## Sheet: Table-S7
Table S7. Phenotypes of T-DNA insertion mutants for each of the 33 candidate cold-stress responsive genes identified in GWAS (Table S1).
Sl. No.	Gene	Gene Annotation	T-DNA Insertion Mutant	Insertion locations	#Comprative growth of Mutants (Mutant/Col-0)
					Control	Cold Stress	Fold Changes	p-Value
1	AT1G31870	BUD13	*SALK_018219	Exon	1.888 ± 0.24	3.332 ± 0.32	1.77	0.001
			*SALK_096851	Exon	1.372 ± 0.2	2.174 ± 0.41	1.58	0.04
2	AT1G61310	LRR and NB-ARC	*SALK_125189	Exon	0.738 ± 0.12	1.966 ± 0.17	2.66	0.0003
			*SALK_029306	Exon	1.676 ± 0.34	2.62 ± 0.26	1.56	0.04
3	AT2G04300	Leucine-rich repeat protein kinase	*SALK_003316	Promoter	1.234 ± 0.28	2.842 ± 0.66	2.3	0.029
			*SALK_003328	Promoter	1.689 ± 0.43	3.13 ± 0.52	1.85	0.026
4	AT2G18260	ATSYP112	*SALK_037621	Promoter	1.577 ± 0.27	3.89 ± 0.64	2.47	0.002
			*CS26712	Exon(Transposon insertion)	1.07 ± 0.23	2.368 ± 0.47	2.21	0.013
			*CS868715	Promoter	1.431 ± 0.17	2.677 ± 0.53	1.87	0.022
5	AT2G19060	SGNH hydrolase-type esterase	*SALK_061864	Exon	1.117 ± 0.08	2.757 ± 0.26	2.47	1e-05
			*SALK_117794	Intron	1.376 ± 0.15	2.365 ± 0.43	1.72	0.014
			*SALK_115819	Exon	0.789 ± 0.17	1.472 ± 0.33	1.86	0.034
6	AT2G19110	ATHMA4	*SALK_042898	Intron	1.339 ± 0.15	2.818 ± 0.41	2.1	0.004
			*SALK_093482	Intron	0.906 ± 0.12	3.307 ± 0.42	3.65	0.0001
7	AT2G31360	16:0DELTA9 DESATURASE 2	*SALK_079963	Exon	1.888±0.3	0.096±0.04	0.05	5e-05
			*SALK_016783	Intron/Coding Region	1.357±0.24	-0.66±0.2	-0.49	1e-05
8	AT3G24900	ATRLP39	*CS868997	Exon	2.459±0.56	1.831±0.14	0.74	0.04
			*SALK_126504	Exon	1.32±0.43	0.786±0.1	0.6	0.041
9	AT3G61600	POZ/BTB containing-protein AtPOB1	*SALK_100118	Exon	0.456±0.11	1.078±0.15	2.36	0.005
			*SALK_128387	Intron/3'UTR	0.575±0.13	1.598±0.28	2.78	0.009
10	AT4G14400	ACD6	*SALK_059132	Exon	1.208±0.17	2.086±0.21	1.73	0.008
			*SALK_116079	Intron	1.201±0.19	1.757±0.17	1.46	0.031
11	AT4G12000	SNARE associated Golgi protein	*SALK_021373	Intron	1.013±0.15	0.521±0.06	0.51	0.01
			*SALK_204172	Coding Region	1.267±0.16	0.851±0.1	0.67	0.036
12	AT4G12040	ATSAP7	*SALK_071408	3'UTR/Intergenic Region	0.7±0.18	-0.72±0.19	-1.03	0.0005
			*SALK_071504	3'UTR	1.312±0.25	0.756±0.09	0.58	0.007
13	AT5G41750	TIR-NBS-LRR	*SALK_066101	Exon	1.338±0.22	1.79±0.14	1.34	0.043
			*SALK_085020	Exon	1.467±0.19	2.403±0.21	1.64	0.006
14	AT5G02360	DC1 domain-containing protein	*SALK_004531	Exon	1.099±0.26	1.926±0.31	1.75	0.033
			*SALK_004524	Exon	0.919±0.27	2.262±0.4	2.46	0.008
15	AT5G23420	HMGB6	*SALK_138632	Intron	0.403±0.07	0.854±0.16	2.12	0.008
			*SALK_044693	Exon	0.793±0.08	1.26±0.21	1.56	0.019
16	AT5G52460	FBD, F-box and Leucine Rich Repeat	*SALK_013776	Exon	0.439±0.06	1.217±0.19	2.77	0.0004
			*SALK_031583	Promoter	0.799±0.06	0.317±0.04	0.39	1e-05
17	AT1G31640	AGL92	*SALK_030847C	Promoter	0.626 ± 0.11	1.122 ± 0.11	1.79	0.003
			SALK_035114C	Promoter	1.417 ± 0.27	1.655 ± 0.2	1.17	0.239
18	AT2G27120	POL2B	*SALK_025607	Intron	0.53 ± 0.13	1.336 ± 0.11	2.52	0.0001
			SALK_056503	Coding Region	1.159± 0.31	0.942± 0.15	0.81	0.242
19	AT2G39840	TOPP4	SALK_090980	Exon	1.656±0.22	1.6±0.43	0.97	0.46
			SALK_090981	3'UTR	1.889±0.22	2.295±0.28	1.22	0.15
			*CS375515	Exon	1.611±0.27	-1.18±0.11	-0.73	1e-05
20	AT3G43148	myosin heavy chain-like protein	*SALK_151592	Exon	1.165±0.15	0.646±0.13	0.55	0.007
			SALK_076725	Exon/Intergenic Region	1.702±0.16	1.626±0.17	0.96	0.375
21	AT3G61480	Quinoprotein amine dehydrogenase, beta chain-like	*SALK_017426	Intron	1.027±0.12	1.528±0.26	1.49	0.04
			SALK_099827	Intron	1.721±0.32	1.651±0.26	0.96	0.434
22	AT3G53520	UDP-glucuronic acid decarboxylase 1	*SALK_068865	Exon	1.021±0.14	1.384±0.14	1.36	0.039
			SALK_152673	Exon	1.388±0.23	1.738±0.22	1.25	0.153
23	AT4G12350	ATMYB42	*SALK_003422	Intron	1.211±0.11	1.545±0.15	1.28	0.041
			SALK_032016	3'UTR	1.522±0.37	1.31±0.35	0.86	0.343
24	AT5G39500	ERMO1	*SALK_020371	Exon	1.261±0.28	0.713±0.15	0.57	0.039
			SALK_091078	Exon	0.898±0.16	1.089±0.18	1.21	0.222
25	AT5G54960	Pyruvate decarboxylase-2	*SALK_053107	Exon	0.853±0.12	0.41±0.1	0.48	0.004
			CS70047	Exon	0.617±0.14	0.832±0.17	1.35	0.17
26	AT1G63360	CC-NBS-LRR	SALK_109626	Coding Region	1.728±0.24	1.932±0.21	1.12	0.267
			SALK_022106	Intergenic Region	1.958±0.24	1.938±0.21	0.99	0.476
27	AT1G20693	HMGB2	SALK_049142	Exon	1.043±0.21	1.296±0.14	1.24	0.156
			SALK_138209	Exon	1.726±0.24	2.003±0.28	1.16	0.25
28	AT1G68320	ATMYB62	SALK_104944	Exon	1.383±0.21	1.648±0.13	1.19	0.134
			SALK_104945	Exon	1.943±0.2	1.611±0.15	0.83	0.106
29	AT3G12710	DNA glycosylase superfamily protein	SALK_144400	Exon	1.198±0.44	1.516±0.47	1.27	0.32
30	AT5G56260	Ribonuclease E inhibitor RraA/Dimethylmenaquinone methyltransferase	SALK_077070	Exon/5'UTR	1.408±0.23	1.239±0.13	0.88	0.262
31	AT5G37380	Chaperone DnaJ-domain superfamily protein	SALK_090484	Exon	0.934±0.3	0.401±0.32	0.43	0.131
			SALK_090482	Exon	0.784±0.16	1.212±0.24	1.55	0.101
32	AT5G37400	Hypothetical protein (DUF577)	SALK_143196	Exon	2.355±0.53	2.062 ± 0.6	0.88	0.361
33	AT5G42970	Subunit 4 of COP9 signalosome complex	SALK_043720	Intron	1.148±0.2	1.638±0.27	1.43	0.088
*, Significant differences observed for the 2D rosette leaf growth rate at p<0.05.
#The comprative growth rate of each mutant is the ratio of rosette growth rate of mutant to rosette growth rate of Col-0 in a particular condition i.e. control or cold stress.
